# Supplementary material for: Transcriptomic Profile of the Cockle Cerastoderma edule Exposed to Seasonal Diarrhetic Shellfish Toxin Contamination
Source: Toxins (Basel). 2021 Nov 5;13(11):784. doi: 10.3390/toxins13110784 (PMC8625317; doi:10.3390/toxins13110784)
Supplement: Supplementary file 1 [file toxins-13-00784-s001.zip]

Archive with 2 entries (2 files):
- Supplementary material.pdf
- Supplementary Tables_DDP.xlsx
