# Supplementary material for: Transcriptomic Profile of the Cockle Cerastoderma edule Exposed to Seasonal Diarrhetic Shellfish Toxin Contamination
Source: Toxins (Basel). 2021 Nov 5;13(11):784. doi: 10.3390/toxins13110784 (PMC8625317; doi:10.3390/toxins13110784)
Supplement: Supplementary file 1 [file toxins-13-00784-s001.zip › Supplementary Tables_DDP.xlsx]

## Sheet: Table S1
	Table S1: Transcripts used for pairwise differential expression analyses. The table contains the name of 47,496 transcripts out of the 48,107 predicted ORFs (as best isoforms), used for the differential expression analyses among samples of two tissues (digestive gland and gills) from wild cockles sampled in Ria de Aveiro, Portugal, in two different seasons (without and exposed to DSTs). In the ta…
	OmicsBox Output containing the list of Transcripts Coding best ORFs (best isoforms per gene) and their corresponding annotations												Blast Top-Hits					eggNOG annotations
	Tags	SeqName	Description	Length	#GO	GO IDs	GO Names	Enzyme Codes	Enzyme Names	InterPro IDs	InterPro GO IDs	InterPro GO Names	Hit desc.	Hit ACC	E-Value	Similarity	Bit-Score	Type	Gene Name	EggNOG Description	E-Value	Bit-Score	Best Tax-Level	EC Codes	#GO	GOs	GO Names	KEGG KO	KEGG Pathway
	[INTERPRO, BLASTED, ANNOTATED]	TRINITY_DN0_c23_g1_i10	IQ motif and SEC7 domain-containing protein 2-like isoform X4	2985	2	P:GO:0032012; F:GO:0005085	P:regulation of ARF protein signal transduction; F:guanyl-nucleotide exchange factor activity			IPR011993 (G3DSA:2.30.29.GENE3D); IPR000904 (PFAM); IPR033742 (PFAM); G3DSA:1.10.220.20 (GENE3D); IPR023394 (G3DSA:1.10.1000.GENE3D); mobidb-lite (MOBIDB_LITE); mobidb-lite (MOBIDB_LITE); mobidb-lite (MOBIDB_LITE); mobidb-lite (MOBIDB_LITE); mobidb-lite (MOBIDB_LITE); mobidb-lite (MOBIDB_LITE); mobidb-lite (MOBIDB_LITE); mobidb-lite (MOBIDB_LITE); mobidb-lite (MOBIDB_LITE); mobidb-lite (MOBIDB_LI…	P:GO:0032012; F:GO:0005085	P:regulation of ARF protein signal transduction; F:guanyl-nucleotide exchange factor activity	ref|XP_033745212.1|IQ motif and SEC7 domain-containing protein 2-like isoform X4 [Pecten maximus]	XP_033745212	0.0	73.22175732217573	1041.95	COG,KOG,ENOG	siz	regulation of ARF protein signal transduction	4.00E-147	529.3	Arthropoda		10	P:GO:0007520; P:GO:0032014; C:GO:0000139; P:GO:0030036; P:GO:0065009; P:GO:0001745; P:GO:0007417; F:GO:0045296; F:GO:0051020; F:GO:0005085	P:myoblast fusion; P:actin cytoskeleton organization; P:compound eye morphogenesis; F:guanyl-nucleotide exchange factor activity; P:positive regulation of ARF protein signal transduction; P:central nervous system development; P:regulation of molecular function; F:GTPase binding; C:Golgi membrane; F:cadherin binding	K12495	map04144
	[INTERPRO, BLASTED, ANNOTATED]	TRINITY_DN0_c23_g1_i4	IQ motif and SEC7 domain-containing protein 1-like isoform X1	2136	2	P:GO:0032012; F:GO:0005085	P:regulation of ARF protein signal transduction; F:guanyl-nucleotide exchange factor activity			IPR011993 (G3DSA:2.30.29.GENE3D); IPR023394 (G3DSA:1.10.1000.GENE3D); IPR000904 (PFAM); IPR033742 (PFAM); G3DSA:1.10.220.20 (GENE3D); mobidb-lite (MOBIDB_LITE); mobidb-lite (MOBIDB_LITE); mobidb-lite (MOBIDB_LITE); mobidb-lite (MOBIDB_LITE); mobidb-lite (MOBIDB_LITE); mobidb-lite (MOBIDB_LITE); mobidb-lite (MOBIDB_LITE); mobidb-lite (MOBIDB_LITE); mobidb-lite (MOBIDB_LITE); PTHR10663:SF342 (PANTH…	P:GO:0032012; F:GO:0005085	P:regulation of ARF protein signal transduction; F:guanyl-nucleotide exchange factor activity	ref|XP_033745208.1|IQ motif and SEC7 domain-containing protein 1-like isoform X1 [Pecten maximus]	XP_033745208	0.0	74.16201117318435	823.543	COG,KOG,ENOG	siz	regulation of ARF protein signal transduction	4.10E-138	498.8	Arthropoda		10	P:GO:0007520; P:GO:0032014; C:GO:0000139; P:GO:0030036; P:GO:0065009; P:GO:0001745; P:GO:0007417; F:GO:0045296; F:GO:0051020; F:GO:0005085	P:myoblast fusion; P:actin cytoskeleton organization; P:compound eye morphogenesis; F:guanyl-nucleotide exchange factor activity; P:positive regulation of ARF protein signal transduction; P:central nervous system development; P:regulation of molecular function; F:GTPase binding; C:Golgi membrane; F:cadherin binding	K12495	map04144
	[INTERPRO, BLASTED, ANNOTATED]	TRINITY_DN0_c25_g1_i4	cold shock domain-containing protein E1-like	2493	1	F:GO:0003676	F:nucleic acid binding			G3DSA:2.40.50.140 (GENE3D); IPR024642 (PFAM); G3DSA:2.40.50.140 (GENE3D); G3DSA:2.40.50.140 (GENE3D); G3DSA:2.40.50.140 (GENE3D); IPR002059 (PFAM); mobidb-lite (MOBIDB_LITE); mobidb-lite (MOBIDB_LITE); mobidb-lite (MOBIDB_LITE); PTHR12913 (PANTHER); PTHR12913:SF1 (PANTHER); IPR002059 (PROSITE_PROFILES); IPR002059 (PROSITE_PROFILES); IPR002059 (PROSITE_PROFILES); IPR002059 (PROSITE_PROFILES); IPR0…	F:GO:0003676	F:nucleic acid binding	ref|XP_022291555.1|cold shock domain-containing protein E1-like [Crassostrea virginica]	XP_022291555	0.0	81.75182481751825	1073.54	ENOG	CSDE1	nuclear-transcribed mRNA catabolic process, no-go decay	1.60E-279	968.8	Bilateria		11	C:GO:0005794; F:GO:0005515; P:GO:0017148; P:GO:0009047; P:GO:0008584; C:GO:0005886; F:GO:0003730; C:GO:0070937; P:GO:0042714; P:GO:0070966; C:GO:0005829	F:mRNA 3'-UTR binding; P:dosage compensation complex assembly; P:male gonad development; C:CRD-mediated mRNA stability complex; F:protein binding; P:negative regulation of translation; P:nuclear-transcribed mRNA catabolic process, no-go decay; C:Golgi apparatus; P:dosage compensation by hyperactivation of X chromosome; C:cytosol; C:plasma membrane
	[INTERPRO, BLASTED]	TRINITY_DN0_c26_g1_i2	somatomedin-B and thrombospondin type-1 domain-containing protein-like	861						G3DSA:4.10.410.20 (GENE3D); IPR036383 (G3DSA:2.20.100.GENE3D); IPR044004 (PFAM); IPR001212 (PFAM); IPR039942 (PANTHER); IPR000884 (PROSITE_PROFILES); IPR001212 (PROSITE_PROFILES); IPR036024 (SUPERFAMILY); IPR036383 (SUPERFAMILY)	no GO terms	no GO terms	ref|XP_033747213.1|somatomedin-B and thrombospondin type-1 domain-containing protein-like [Pecten maximus]	XP_033747213	6.39751E-64	57.30337078651685	210.305	ENOG		Somatomedin B and thrombospondin type 1 domain containing	3.20E-41	175.6	Bilateria		0
	[INTERPRO, BLASTED]	TRINITY_DN0_c2_g1_i13	hypothetical protein LOTGIDRAFT_178865	1638						IPR035892 (G3DSA:2.60.40.GENE3D); IPR000008 (PFAM); IPR035892 (G3DSA:2.60.40.GENE3D); IPR010734 (PFAM); PTHR10857 (PANTHER); PTHR10857:SF102 (PANTHER); IPR000008 (PROSITE_PROFILES); IPR000008 (PROSITE_PROFILES); cd04048 (CDD); IPR037768 (CDD); IPR036465 (SUPERFAMILY); IPR035892 (SUPERFAMILY); IPR035892 (SUPERFAMILY)	no GO terms	no GO terms	ref|XP_009058960.1|hypothetical protein LOTGIDRAFT_178865 [Lottia gigantea]gb|ESO90286.1|hypothetical protein LOTGIDRAFT_178865 [Lottia gigantea]	XP_009058960, ESO90286	0.0	81.06617647058823	739.569	KOG,ENOG		cellular response to calcium ion	9.30E-215	753.1	Bilateria		0
	[INTERPRO, BLASTED, MAPPED, ANNOTATED]	TRINITY_DN0_c37_g1_i1	chromobox protein homolog 1-like	546	1	C:GO:0005634	C:nucleus			IPR017984 (PRINTS); G3DSA:2.40.50.40 (GENE3D); IPR008251 (PFAM); IPR023780 (PFAM); G3DSA:2.40.50.40 (GENE3D); mobidb-lite (MOBIDB_LITE); mobidb-lite (MOBIDB_LITE); PTHR22812 (PANTHER); PTHR22812:SF148 (PANTHER); IPR000953 (PROSITE_PROFILES); IPR000953 (PROSITE_PROFILES); cd18631 (CDD); IPR016197 (SUPERFAMILY); IPR016197 (SUPERFAMILY)	C:GO:0005634	C:nucleus	ref|XP_025083919.1|chromobox protein homolog 1-like [Pomacea canaliculata]ref|XP_025083920.1|chromobox protein homolog 1-like [Pomacea canaliculata]	XP_025083919, XP_025083920	1.52228E-65	84.41558441558442	206.453	KOG,ENOG	CBX1	positive regulation of extent of heterochromatin assembly	2.00E-52	212.2	Bilateria		15	C:GO:0005819; C:GO:0000228; P:GO:0010628; P:GO:0031452; P:GO:0010629; C:GO:0001940; P:GO:0000122; F:GO:1990226; P:GO:0045944; C:GO:0010369; F:GO:0042803; C:GO:0005654; C:GO:0005721; F:GO:0003682; C:GO:0001939	C:pericentric heterochromatin; F:protein homodimerization activity; C:male pronucleus; C:female pronucleus; P:negative regulation of heterochromatin assembly; P:negative regulation of transcription by RNA polymerase II; C:chromocenter; C:nuclear chromosome; P:negative regulation of gene expression; C:spindle; F:histone methyltransferase binding; P:positive regulation of transcription by RNA polym…	K11585,K11586,K11587
	[INTERPRO, BLASTED, ANNOTATED]	TRINITY_DN10000_c0_g1_i11	deleted in malignant brain tumors 1 protein-like	6138	2	F:GO:0005044; C:GO:0016020	F:scavenger receptor activity; C:membrane			IPR036772 (G3DSA:3.10.250.GENE3D); IPR036772 (G3DSA:3.10.250.GENE3D); IPR036772 (G3DSA:3.10.250.GENE3D); IPR001190 (PFAM); mobidb-lite (MOBIDB_LITE); mobidb-lite (MOBIDB_LITE); mobidb-lite (MOBIDB_LITE); mobidb-lite (MOBIDB_LITE); PTHR19331 (PANTHER); PTHR19331:SF22 (PANTHER); PTHR19331 (PANTHER); PTHR19331:SF22 (PANTHER); PTHR19331:SF22 (PANTHER); PTHR19331 (PANTHER); PTHR19331:SF22 (PANTHER); P…	F:GO:0005044; C:GO:0016020	F:scavenger receptor activity; C:membrane	ref|XP_021368435.1|deleted in malignant brain tumors 1 protein-like [Mizuhopecten yessoensis]	XP_021368435	0.0	55.47905909351692	1096.26	ENOG		scavenger receptor activity	1.70E-237	830.5	Bilateria		0			K13912	map04970
	[INTERPRO, BLASTED, MAPPED, ANNOTATED]	TRINITY_DN100015_c0_g1_i1	PRA1 family protein 2-like	534	1	C:GO:0016021	C:integral component of membrane			IPR004895 (PFAM); PTHR12859 (PANTHER); PTHR12859:SF1 (PANTHER)	no GO terms	no GO terms	ref|XP_025106963.1|PRA1 family protein 2-like [Pomacea canaliculata]gb|PVD24481.1|hypothetical protein C0Q70_14964 [Pomacea canaliculata]	XP_025106963, PVD24481	3.97067E-94	94.91525423728814	278.87	KOG,ENOG	ARL6IP5	negative regulation of L-glutamate import across plasma membrane	4.50E-54	217.6	Bilateria		15	P:GO:0051581; P:GO:0032874; C:GO:0016020; P:GO:0008631; P:GO:0010917; P:GO:0006855; P:GO:0002037; P:GO:0009636; P:GO:0046677; P:GO:0001934; P:GO:0043065; P:GO:0045471; C:GO:0005737; F:GO:0008022; P:GO:0043280	P:negative regulation of L-glutamate import across plasma membrane; C:membrane; P:response to toxic substance; P:response to antibiotic; C:cytoplasm; P:positive regulation of apoptotic process; P:negative regulation of mitochondrial membrane potential; P:positive regulation of stress-activated MAPK cascade; P:intrinsic apoptotic signaling pathway in response to oxidative stress; P:positive regula…	K20392,K20393
	[INTERPRO, BLASTED, MAPPED]	TRINITY_DN10002_c0_g1_i9	mitochondrial import inner membrane translocase subunit Tim23-like	501	2	C:GO:0016020; C:GO:0016021	C:membrane; C:integral component of membrane			PF02466 (PFAM); PTHR15371:SF27 (PANTHER); PTHR15371 (PANTHER)	no GO terms	no GO terms	ref|XP_030835413.1|mitochondrial import inner membrane translocase subunit Tim23-like [Strongylocentrotus purpuratus]	XP_030835413	5.3035E-43	69.23076923076923	149.443	COG,KOG,ENOG	TIMM23	protein transmembrane transporter activity	1.50E-25	122.5	Bilateria		14	F:GO:0030943; P:GO:0010954; P:GO:0030150; F:GO:0015450; P:GO:0097066; C:GO:0042719; F:GO:0042626; F:GO:1904680; P:GO:0045039; C:GO:0031305; C:GO:0005744; F:GO:0019899; P:GO:0015833; P:GO:1905242	F:mitochondrion targeting sequence binding; C:TIM23 mitochondrial import inner membrane translocase complex; P:peptide transport; P:positive regulation of protein processing; F:enzyme binding; P:response to 3,3',5-triiodo-L-thyronine; C:mitochondrial intermembrane space protein transporter complex; F:peptide transmembrane transporter activity; P:response to thyroid hormone; P:protein import into …	K17794	map04212
	[INTERPRO, BLASTED, MAPPED]	TRINITY_DN10004_c0_g1_i7	protein SSUH2 homolog	1191	2	F:GO:0031072; F:GO:0051082	F:heat shock protein binding; F:unfolded protein binding			mobidb-lite (MOBIDB_LITE); mobidb-lite (MOBIDB_LITE); PTHR15852 (PANTHER); PTHR15852:SF11 (PANTHER); IPR036410 (SUPERFAMILY)	no GO terms	no GO terms	ref|XP_021350951.1|protein SSUH2 homolog [Mizuhopecten yessoensis]gb|OWF51629.1|Protein SSUH2-like [Mizuhopecten yessoensis]	XP_021350951, OWF51629	5.94908E-118	67.41854636591479	356.295	KOG,ENOG		Protein SSUH2 homolog	9.90E-57	227.6	Bilateria		0
	[INTERPRO, BLASTED, MAPPED, ANNOTATED]	TRINITY_DN10008_c0_g1_i10	centrosomal protein POC5-like	1668	1	C:GO:0005622	C:intracellular anatomical structure			mobidb-lite (MOBIDB_LITE); mobidb-lite (MOBIDB_LITE); mobidb-lite (MOBIDB_LITE); mobidb-lite (MOBIDB_LITE); mobidb-lite (MOBIDB_LITE); mobidb-lite (MOBIDB_LITE); IPR033351 (PANTHER)	no GO terms	no GO terms	ref|XP_021354551.1|centrosomal protein POC5-like [Mizuhopecten yessoensis]gb|OWF49978.1|Centrosomal protein POC5 [Mizuhopecten yessoensis]	XP_021354551, OWF49978	1.28657E-171	66.32302405498282	505.368	ENOG	POC5	cell cycle	5.80E-87	328.6	Bilateria		3	C:GO:0005654; C:GO:0005813; C:GO:0005829	C:centrosome; C:cytosol; C:nucleoplasm	K16483
	[INTERPRO, BLASTED]	TRINITY_DN10009_c0_g1_i8	Cyclic nucleotide-binding domain-containing protein 1	1506						IPR000595 (PFAM); IPR014710 (G3DSA:2.60.120.GENE3D); IPR014710 (G3DSA:2.60.120.GENE3D); mobidb-lite (MOBIDB_LITE); mobidb-lite (MOBIDB_LITE); IPR043533 (PANTHER); PTHR23011:SF32 (PANTHER); IPR000595 (PROSITE_PROFILES); IPR000595 (CDD); IPR018490 (SUPERFAMILY); IPR018490 (SUPERFAMILY)	no GO terms	no GO terms	ref|XP_033755656.1|cyclic nucleotide-binding domain-containing protein 1-like isoform X1 [Pecten maximus]	XP_033755656	0.0	77.79960707269156	593.578	ENOG	CNBD1		2.10E-157	562.4	Bilateria		0
	[INTERPRO, BLASTED, MAPPED, ANNOTATED]	TRINITY_DN1000_c0_g1_i9	ribosome biogenesis protein NSA2 homolog	783	2	P:GO:0006364; C:GO:0005730	P:rRNA processing; C:nucleolus			G3DSA:2.40.10.310 (GENE3D); IPR022309 (PFAM); mobidb-lite (MOBIDB_LITE); mobidb-lite (MOBIDB_LITE); IPR039411 (PANTHER); PTHR12642:SF3 (PANTHER); IPR039411 (CDD)	no GO terms	no GO terms	ref|XP_033749785.1|ribosome biogenesis protein NSA2 homolog [Pecten maximus]	XP_033749785	1.71588E-174	96.53846153846153	488.804	COG,KOG,ENOG	NSA2	maturation of LSU-rRNA	5.60E-125	453.8	Chordata		4	C:GO:0005730; P:GO:0000460; C:GO:0030687; P:GO:0000470	P:maturation of LSU-rRNA; C:preribosome, large subunit precursor; P:maturation of 5.8S rRNA; C:nucleolus	K14842
	[INTERPRO, BLASTED, MAPPED, ANNOTATED]	TRINITY_DN100110_c0_g2_i1	cytochrome P450 4F22-like isoform X3	372	4	F:GO:0004497; F:GO:0005506; F:GO:0016705; F:GO:0020037	F:monooxygenase activity; F:iron ion binding; F:oxidoreductase activity, acting on paired donors, with incorporation or reduction of molecular oxygen; F:heme binding	EC:1.14	Acting on paired donors, with incorporation or reduction of molecular oxygen. The oxygen incorporated need not be derived from O(2)	IPR002403 (PRINTS); IPR001128 (PRINTS); IPR001128 (PFAM); IPR036396 (G3DSA:1.10.630.GENE3D); PTHR24291 (PANTHER); PTHR24291:SF145 (PANTHER); IPR036396 (SUPERFAMILY)	F:GO:0004497; F:GO:0005506; F:GO:0016705; F:GO:0020037	F:monooxygenase activity; F:iron ion binding; F:oxidoreductase activity, acting on paired donors, with incorporation or reduction of molecular oxygen; F:heme binding	gb|ELU04870.1|hypothetical protein CAPTEDRAFT_181976 [Capitella teleta]	ELU04870	5.84433E-42	76.06837606837607	151.369	COG,KOG,ENOG		tocopherol omega-hydroxylase activity	3.10E-33	147.9	Chordata	EC:1.14.13.194; EC:1.14.14.1; EC:1.14.13.30	0			K00490,K07426,K15001,K17726,K17731	map00590,map01100
	[INTERPRO, NO-BLAST]	TRINITY_DN100128_c0_g1_i1	---NA---	1374						IPR013083 (G3DSA:3.30.40.GENE3D); IPR011011 (SUPERFAMILY)	no GO terms	no GO terms	No Blast Hit					COG,KOG,ENOG		demethylase	6.20E-2	45.8	Metazoa		0			K11446
	[INTERPRO, BLASTED, ANNOTATED]	TRINITY_DN10012_c0_g1_i17	interferon-induced protein with tetratricopeptide repeats 5-like	1440	1	F:GO:0005515	F:protein binding			IPR011990 (G3DSA:1.25.40.GENE3D); mobidb-lite (MOBIDB_LITE); mobidb-lite (MOBIDB_LITE); mobidb-lite (MOBIDB_LITE); mobidb-lite (MOBIDB_LITE); IPR042342 (PANTHER); IPR019734 (PROSITE_PROFILES); IPR013026 (PROSITE_PROFILES); IPR011990 (SUPERFAMILY)	F:GO:0005515	F:protein binding	ref|XP_025081274.1|interferon-induced protein with tetratricopeptide repeats 5-like [Pomacea canaliculata]gb|PVD35885.1|hypothetical protein C0Q70_02854 [Pomacea canaliculata]	XP_025081274, PVD35885	1.23847E-21	50.1432664756447	107.071	COG,KOG,ENOG	IFIT1B	Tetratricopeptide repeat	1.60E-5	57.8	Rodentia		8	P:GO:0002252; F:GO:0003723; P:GO:0051607; C:GO:0005737; P:GO:0009617; P:GO:0035457; P:GO:0051704; P:GO:0035458	F:RNA binding; P:defense response to virus; P:cellular response to interferon-beta; P:response to bacterium; P:multi-organism process; P:immune effector process; C:cytoplasm; P:cellular response to interferon-alpha	K14217	map05160,map05168
	[INTERPRO, BLASTED]	TRINITY_DN10018_c1_g1_i6	1-deoxypentalenic acid 11-beta-hydroxylase-like	708						G3DSA:2.60.120.620 (GENE3D); IPR008775 (PFAM); mobidb-lite (MOBIDB_LITE); PTHR20883 (PANTHER); PTHR20883:SF14 (PANTHER); SSF51197 (SUPERFAMILY)	no GO terms	no GO terms	ref|XP_033724791.1|1-deoxypentalenic acid 11-beta-hydroxylase-like [Pecten maximus]	XP_033724791	1.3432E-74	67.38197424892704	238.424	ENOG		Phytanoyl-CoA dioxygenase (PhyH)	4.20E-55	221.5	Bilateria		0
	[INTERPRO, BLASTED]	TRINITY_DN10018_c1_g1_i7	1-deoxypentalenic acid 11-beta-hydroxylase-like	1143						G3DSA:2.60.120.620 (GENE3D); IPR008775 (PFAM); mobidb-lite (MOBIDB_LITE); PTHR20883:SF14 (PANTHER); PTHR20883 (PANTHER); SSF51197 (SUPERFAMILY)	no GO terms	no GO terms	ref|XP_033724791.1|1-deoxypentalenic acid 11-beta-hydroxylase-like [Pecten maximus]	XP_033724791	1.72078E-111	68.0672268907563	338.191	ENOG		Phytanoyl-CoA dioxygenase (PhyH)	3.00E-87	328.9	Bilateria		0
	[INTERPRO, BLASTED, MAPPED, ANNOTATED]	TRINITY_DN1001_c0_g1_i5	N-acetylneuraminate lyase B-like	981	1	F:GO:0016829	F:lyase activity	EC:4	Lyases	IPR002220 (PRINTS); IPR002220 (PIRSF); IPR013785 (G3DSA:3.20.20.GENE3D); IPR002220 (PFAM); PTHR12128:SF21 (PANTHER); IPR002220 (PANTHER); SSF51569 (SUPERFAMILY)	F:GO:0003824; F:GO:0016829	F:catalytic activity; F:lyase activity	ref|XP_033732783.1|N-acetylneuraminate lyase B-like [Pecten maximus]	XP_033732783	2.18695E-109	71.60883280757098	330.102	COG,ENOG	NPL	N-acetylneuraminate lyase activity	7.60E-63	247.7	Rodentia	EC:4.1.3.3	6	F:GO:0042802; F:GO:0008747; P:GO:0017001; P:GO:0042737; P:GO:0019262; C:GO:0005829	P:antibiotic catabolic process; P:drug catabolic process; P:N-acetylneuraminate catabolic process; F:N-acetylneuraminate lyase activity; F:identical protein binding; C:cytosol	K01639	map00520
	[INTERPRO, BLASTED, MAPPED, ANNOTATED]	TRINITY_DN1001_c1_g1_i10	cAMP-responsive element modulator-like isoform X2	405	5	P:GO:0006355; F:GO:0003677; F:GO:0003700; F:GO:0005515; C:GO:0005634	P:regulation of transcription, DNA-templated; F:DNA binding; F:DNA-binding transcription factor activity; F:protein binding; C:nucleus			PR00041 (PRINTS); IPR003102 (PFAM); mobidb-lite (MOBIDB_LITE); mobidb-lite (MOBIDB_LITE); mobidb-lite (MOBIDB_LITE); PTHR45879:SF4 (PANTHER); IPR001630 (PANTHER); IPR003102 (PROSITE_PROFILES)	P:GO:0006355; F:GO:0003677; F:GO:0003700; F:GO:0005515; C:GO:0005634	P:regulation of transcription, DNA-templated; F:DNA binding; F:DNA-binding transcription factor activity; F:protein binding; C:nucleus	gb|OPL32880.1|camp-responsive x3 element modulator isoform, partial [Mytilus galloprovincialis]	OPL32880	7.64992E-24	71.875	100.908	KOG,ENOG	CREB1	chemotaxis to arachidonic acid	1.20E-14	86.3	Metazoa		78	P:GO:1901215; P:GO:0006631; C:GO:1990589; P:GO:0007409; P:GO:0001666; P:GO:0007528; C:GO:0000791; F:GO:0061629; P:GO:0071294; F:GO:0035497; P:GO:0046889; P:GO:0046887; P:GO:0036120; P:GO:0014013; C:GO:0005654; P:GO:0045672; P:GO:0060430; P:GO:0045475; P:GO:0008340; P:GO:0048145; P:GO:0032922; P:GO:0048384; P:GO:0051591; P:GO:0007595; P:GO:0060509; P:GO:0035729; P:GO:0034670; P:GO:0000122; P:GO:19…	P:cellular response to zinc ion; P:type I pneumocyte differentiation; P:axonogenesis; P:lung saccule development; P:glycosphingolipid metabolic process; P:negative regulation of transcription by competitive promoter binding; P:negative regulation of gene expression; P:positive regulation of osteoclast differentiation; P:negative regulation of neuron death; P:regulation of fibroblast proliferation…	K05870,K09050,K09052	map04022,map04024,map04151,map04152,map04211,map04261,map04380,map04612,map04668,map04710,map04713,map04714,map04725,map04728,map04911,map04915,map04916,map04918,map04922,map04924,map04925,map04926,map04927,map04931,map04934,map04962,map05016,map05030,map05031,map05034,map05152,map05161,map05165,map05166,map05167,map05203,map05215
	[INTERPRO, BLASTED, MAPPED, ANNOTATED]	TRINITY_DN1001_c1_g1_i5	cAMP-responsive element modulator-like isoform X1	870	5	P:GO:0006355; F:GO:0003677; F:GO:0003700; F:GO:0005515; C:GO:0005634	P:regulation of transcription, DNA-templated; F:DNA binding; F:DNA-binding transcription factor activity; F:protein binding; C:nucleus			PR00041 (PRINTS); IPR004827 (PFAM); G3DSA:1.20.5.170 (GENE3D); IPR003102 (PFAM); mobidb-lite (MOBIDB_LITE); IPR001630 (PANTHER); IPR004827 (PROSITE_PROFILES); IPR003102 (PROSITE_PROFILES); cd14690 (CDD); SSF57959 (SUPERFAMILY)	P:GO:0006355; F:GO:0003677; F:GO:0003700; F:GO:0005515; C:GO:0005634	P:regulation of transcription, DNA-templated; F:DNA binding; F:DNA-binding transcription factor activity; F:protein binding; C:nucleus	ref|XP_011448192.1|cAMP-responsive element modulator isoform X1 [Crassostrea gigas]ref|XP_011448200.1|cAMP-responsive element modulator isoform X1 [Crassostrea gigas]	XP_011448192, XP_011448200	4.88006E-81	80.06872852233677	254.218	KOG,ENOG	Creb	sequence-specific DNA binding. It is involved in the biological process described with regulation of transcription, DNA-templated	1.30E-50	206.8	Arthropoda		11	P:GO:0010628; P:GO:0040040; C:GO:0005634; P:GO:0045475; P:GO:0045187; P:GO:0072375; P:GO:0007528; P:GO:0007616; P:GO:2000253; F:GO:0043565; P:GO:0045944	P:medium-term memory; P:long-term memory; P:thermosensory behavior; F:sequence-specific DNA binding; P:neuromuscular junction development; P:locomotor rhythm; P:positive regulation of feeding behavior; C:nucleus; P:regulation of circadian sleep/wake cycle, sleep; P:positive regulation of transcription by RNA polymerase II; P:positive regulation of gene expression	K09050
	[INTERPRO, BLASTED, MAPPED, ANNOTATED]	TRINITY_DN1001_c1_g1_i7	cAMP-responsive element modulator-like isoform X2	405	5	P:GO:0006355; F:GO:0003677; F:GO:0003700; F:GO:0005515; C:GO:0005634	P:regulation of transcription, DNA-templated; F:DNA binding; F:DNA-binding transcription factor activity; F:protein binding; C:nucleus			PR00041 (PRINTS); IPR003102 (PFAM); mobidb-lite (MOBIDB_LITE); mobidb-lite (MOBIDB_LITE); mobidb-lite (MOBIDB_LITE); PTHR45879:SF4 (PANTHER); IPR001630 (PANTHER); IPR003102 (PROSITE_PROFILES)	P:GO:0006355; F:GO:0003677; F:GO:0003700; F:GO:0005515; C:GO:0005634	P:regulation of transcription, DNA-templated; F:DNA binding; F:DNA-binding transcription factor activity; F:protein binding; C:nucleus	gb|OPL32880.1|camp-responsive x3 element modulator isoform, partial [Mytilus galloprovincialis]	OPL32880	7.64992E-24	71.875	100.908	KOG,ENOG	CREB1	chemotaxis to arachidonic acid	1.20E-14	86.3	Metazoa		78	P:GO:1901215; P:GO:0006631; C:GO:1990589; P:GO:0007409; P:GO:0001666; P:GO:0007528; C:GO:0000791; F:GO:0061629; P:GO:0071294; F:GO:0035497; P:GO:0046889; P:GO:0046887; P:GO:0036120; P:GO:0014013; C:GO:0005654; P:GO:0045672; P:GO:0060430; P:GO:0045475; P:GO:0008340; P:GO:0048145; P:GO:0032922; P:GO:0048384; P:GO:0051591; P:GO:0007595; P:GO:0060509; P:GO:0035729; P:GO:0034670; P:GO:0000122; P:GO:19…	P:cellular response to zinc ion; P:type I pneumocyte differentiation; P:axonogenesis; P:lung saccule development; P:glycosphingolipid metabolic process; P:negative regulation of transcription by competitive promoter binding; P:negative regulation of gene expression; P:positive regulation of osteoclast differentiation; P:negative regulation of neuron death; P:regulation of fibroblast proliferation…	K05870,K09050,K09052	map04022,map04024,map04151,map04152,map04211,map04261,map04380,map04612,map04668,map04710,map04713,map04714,map04725,map04728,map04911,map04915,map04916,map04918,map04922,map04924,map04925,map04926,map04927,map04931,map04934,map04962,map05016,map05030,map05031,map05034,map05152,map05161,map05165,map05166,map05167,map05203,map05215
	[INTERPRO, BLASTED, MAPPED, ANNOTATED]	TRINITY_DN100204_c1_g1_i5	tRNA (guanine(10)-N2)-methyltransferase homolog isoform X1	1395	1	F:GO:0008168	F:methyltransferase activity	EC:2.1.1	Transferring one-carbon groups	IPR000241 (PFAM); G3DSA:3.40.50.150 (GENE3D); PIRSF017259 (PIRSF); PTHR13370:SF3 (PANTHER); PTHR13370 (PANTHER); IPR016691 (PROSITE_PROFILES); IPR029063 (SUPERFAMILY)	F:GO:0008168	F:methyltransferase activity	gb|RUS86807.1|hypothetical protein EGW08_005403 [Elysia chlorotica]	RUS86807	3.90884E-148	66.2280701754386	439.113	COG,KOG,ENOG	TRMT11	tRNA methyltransferase 11 homolog (S. cerevisiae)	1.90E-107	396.4	Bilateria	EC:2.1.1.214	2	P:GO:0030488; F:GO:0004809	F:tRNA (guanine-N2-)-methyltransferase activity; P:tRNA methylation	K15430
	[INTERPRO, BLASTED]	TRINITY_DN10021_c0_g1_i1	hypothetical protein CRE_23800	321						no IPS match	no IPS match	no IPS match	ref|XP_003089631.1|hypothetical protein CRE_23800 [Caenorhabditis remanei]gb|EFP13596.1|hypothetical protein CRE_23800 [Caenorhabditis remanei]	XP_003089631, EFP13596	1.00571E-47	79.4392523364486	156.377	ENOG		COG NOG14600 non supervised orthologous group	2.50E-39	167.9	unclassified Alphaproteobacteria		0
	[INTERPRO, BLASTED, MAPPED, ANNOTATED]	TRINITY_DN100224_c0_g1_i1	Transducin beta protein 3	447	2	P:GO:0006364; C:GO:0032040	P:rRNA processing; C:small-subunit processome			IPR013934 (PFAM)	P:GO:0006364; C:GO:0032040	P:rRNA processing; C:small-subunit processome	gb|KAA0192617.1|Transducin beta protein 3, partial [Fasciolopsis buski]	KAA0192617	5.22791E-37	81.18811881188118	139.428	KOG,ENOG	TBL3	snoRNA binding	4.30E-23	114.4	Bilateria		5	F:GO:0030515; C:GO:0005654; P:GO:0000462; C:GO:0032040; C:GO:0034388	P:maturation of SSU-rRNA from tricistronic rRNA transcript (SSU-rRNA, 5.8S rRNA, LSU-rRNA); C:small-subunit processome; C:Pwp2p-containing subcomplex of 90S preribosome; F:snoRNA binding; C:nucleoplasm	K14555	map03008
	[INTERPRO, BLASTED, MAPPED, ANNOTATED]	TRINITY_DN100224_c0_g2_i1	WD domain, G-beta repeat protein	564	1	F:GO:0005515	F:protein binding			IPR020472 (PRINTS); IPR015943 (G3DSA:2.130.10.GENE3D); IPR001680 (PFAM); IPR015943 (G3DSA:2.130.10.GENE3D); PTHR19854 (PANTHER); PTHR19854:SF15 (PANTHER); IPR001680 (PROSITE_PROFILES); IPR017986 (PROSITE_PROFILES); IPR001680 (PROSITE_PROFILES); IPR001680 (PROSITE_PROFILES); IPR036322 (SUPERFAMILY)	F:GO:0005515	F:protein binding	gb|OON16518.1|WD domain, G-beta repeat protein, partial [Opisthorchis viverrini]	OON16518	1.00104E-67	76.19047619047619	223.016	KOG,ENOG	TBL3	snoRNA binding	5.40E-29	134.4	Bilateria		5	F:GO:0030515; C:GO:0005654; P:GO:0000462; C:GO:0032040; C:GO:0034388	P:maturation of SSU-rRNA from tricistronic rRNA transcript (SSU-rRNA, 5.8S rRNA, LSU-rRNA); C:small-subunit processome; C:Pwp2p-containing subcomplex of 90S preribosome; F:snoRNA binding; C:nucleoplasm	K14555	map03008
	[INTERPRO, BLASTED, MAPPED, ANNOTATED]	TRINITY_DN100224_c0_g3_i1	SJCHGC04899 protein	1113	1	F:GO:0005515	F:protein binding			IPR001680 (PFAM); IPR015943 (G3DSA:2.130.10.GENE3D); IPR015943 (G3DSA:2.130.10.GENE3D); PTHR19854:SF15 (PANTHER); PTHR19854 (PANTHER); IPR001680 (PROSITE_PROFILES); IPR001680 (PROSITE_PROFILES); IPR001680 (PROSITE_PROFILES); IPR017986 (PROSITE_PROFILES); IPR036322 (SUPERFAMILY)	F:GO:0005515	F:protein binding	gb|AAW25131.1|SJCHGC04899 protein [Schistosoma japonicum]	AAW25131	6.92248E-140	70.71240105540898	414.846	KOG,ENOG	TBL3	snoRNA binding	7.70E-112	410.6	Bilateria		5	F:GO:0030515; C:GO:0005654; P:GO:0000462; C:GO:0032040; C:GO:0034388	P:maturation of SSU-rRNA from tricistronic rRNA transcript (SSU-rRNA, 5.8S rRNA, LSU-rRNA); C:small-subunit processome; C:Pwp2p-containing subcomplex of 90S preribosome; F:snoRNA binding; C:nucleoplasm	K14555	map03008
	[INTERPRO, BLASTED, MAPPED, ANNOTATED]	TRINITY_DN100224_c0_g4_i1	U3 small nucleolar RNA-associated protein 13	615	3	P:GO:0006364; F:GO:0005515; C:GO:0032040	P:rRNA processing; F:protein binding; C:small-subunit processome			IPR013934 (PFAM); IPR015943 (G3DSA:2.130.10.GENE3D); mobidb-lite (MOBIDB_LITE); PTHR19854:SF15 (PANTHER); PTHR19854 (PANTHER); IPR001680 (PROSITE_PROFILES); IPR017986 (PROSITE_PROFILES); IPR036322 (SUPERFAMILY)	P:GO:0006364; F:GO:0005515; C:GO:0032040	P:rRNA processing; F:protein binding; C:small-subunit processome	gb|KAA3674054.1|U3 small nucleolar RNA-associated protein 13, partial [Paragonimus westermani]	KAA3674054	6.12923E-60	77.07006369426752	203.756	KOG,ENOG	TBL3	snoRNA binding	7.70E-37	160.6	Bilateria		5	F:GO:0030515; C:GO:0005654; P:GO:0000462; C:GO:0032040; C:GO:0034388	P:maturation of SSU-rRNA from tricistronic rRNA transcript (SSU-rRNA, 5.8S rRNA, LSU-rRNA); C:small-subunit processome; C:Pwp2p-containing subcomplex of 90S preribosome; F:snoRNA binding; C:nucleoplasm	K14555	map03008
	[INTERPRO, BLASTED, ANNOTATED]	TRINITY_DN10022_c0_g1_i10	fragile X mental retardation syndrome-related protein 1 isoform X4	1344	2	P:GO:0006417; F:GO:0003729	P:regulation of translation; F:mRNA binding			IPR022034 (PFAM); IPR040472 (PFAM); IPR041560 (PFAM); G3DSA:2.30.30.140 (GENE3D); IPR036612 (G3DSA:3.30.1370.GENE3D); IPR004088 (PFAM); G3DSA:2.30.30.140 (GENE3D); IPR036612 (G3DSA:3.30.1370.GENE3D); mobidb-lite (MOBIDB_LITE); mobidb-lite (MOBIDB_LITE); IPR040148 (PANTHER); IPR008395 (PROSITE_PROFILES); IPR008395 (PROSITE_PROFILES); PS50084 (PROSITE_PROFILES); PS50084 (PROSITE_PROFILES); cd00105 …	P:GO:0006417; F:GO:0003723; F:GO:0003729	P:regulation of translation; F:RNA binding; F:mRNA binding	ref|XP_034328795.1|fragile X mental retardation syndrome-related protein 1 isoform X4 [Crassostrea gigas]	XP_034328795	0.0	82.6302729528536	548.895	ENOG	FXR1	RNA strand annealing activity	1.40E-123	449.9	Bilateria		154	P:GO:0097480; P:GO:1900006; P:GO:2000637; C:GO:0043204; P:GO:1900364; C:GO:0022625; F:GO:0034046; P:GO:0060359; P:GO:0001541; F:GO:0033592; P:GO:0060999; P:GO:0098693; C:GO:0010369; P:GO:0045995; C:GO:0032433; P:GO:0072347; C:GO:0005730; P:GO:0045475; P:GO:0010771; C:GO:0098687; P:GO:1902416; C:GO:1990635; P:GO:0008049; P:GO:0009410; P:GO:0043903; P:GO:0007517; F:GO:0030371; P:GO:0044830; F:GO:00…	P:response to odorant; P:positive regulation of dendritic spine development; F:miRNA binding; P:anterograde axonal transport; F:protein domain specific binding; P:negative regulation of voltage-gated calcium channel activity; C:costamere; P:negative regulation of neuron apoptotic process; C:dendritic spine head; F:siRNA binding; P:cellular response to UV; P:larval locomotory behavior; P:positive …	K15516	map03013
	[INTERPRO, BLASTED, ANNOTATED]	TRINITY_DN10022_c0_g1_i3	fragile X mental retardation syndrome-related protein 1 isoform X2	1383	2	P:GO:0006417; F:GO:0003729	P:regulation of translation; F:mRNA binding			G3DSA:2.30.30.140 (GENE3D); G3DSA:2.30.30.140 (GENE3D); IPR041560 (PFAM); IPR036612 (G3DSA:3.30.1370.GENE3D); IPR022034 (PFAM); IPR040472 (PFAM); IPR036612 (G3DSA:3.30.1370.GENE3D); IPR004088 (PFAM); mobidb-lite (MOBIDB_LITE); mobidb-lite (MOBIDB_LITE); IPR040148 (PANTHER); PS50084 (PROSITE_PROFILES); IPR008395 (PROSITE_PROFILES); IPR008395 (PROSITE_PROFILES); PS50084 (PROSITE_PROFILES); cd00105 …	P:GO:0006417; F:GO:0003723; F:GO:0003729	P:regulation of translation; F:RNA binding; F:mRNA binding	ref|XP_034328793.1|fragile X mental retardation syndrome-related protein 1 isoform X2 [Crassostrea gigas]	XP_034328793	0.0	80.52884615384616	542.732	ENOG	FXR1	RNA strand annealing activity	9.30E-123	447.2	Bilateria		154	P:GO:0097480; P:GO:1900006; P:GO:2000637; C:GO:0043204; P:GO:1900364; C:GO:0022625; F:GO:0034046; P:GO:0060359; P:GO:0001541; F:GO:0033592; P:GO:0060999; P:GO:0098693; C:GO:0010369; P:GO:0045995; C:GO:0032433; P:GO:0072347; C:GO:0005730; P:GO:0045475; P:GO:0010771; C:GO:0098687; P:GO:1902416; C:GO:1990635; P:GO:0008049; P:GO:0009410; P:GO:0043903; P:GO:0007517; F:GO:0030371; P:GO:0044830; F:GO:00…	P:response to odorant; P:positive regulation of dendritic spine development; F:miRNA binding; P:anterograde axonal transport; F:protein domain specific binding; P:negative regulation of voltage-gated calcium channel activity; C:costamere; P:negative regulation of neuron apoptotic process; C:dendritic spine head; F:siRNA binding; P:cellular response to UV; P:larval locomotory behavior; P:positive …	K15516	map03013
	[INTERPRO, BLASTED, ANNOTATED]	TRINITY_DN10022_c0_g1_i6	fragile X mental retardation syndrome-related protein 1 isoform X4	690	2	P:GO:0006417; F:GO:0003729	P:regulation of translation; F:mRNA binding			IPR008395 (PFAM); IPR041560 (PFAM); G3DSA:2.30.30.140 (GENE3D); IPR040472 (PFAM); G3DSA:2.30.30.140 (GENE3D); IPR040148 (PANTHER); IPR008395 (PROSITE_PROFILES); IPR008395 (PROSITE_PROFILES)	P:GO:0006417; F:GO:0003729	P:regulation of translation; F:mRNA binding	ref|XP_034328795.1|fragile X mental retardation syndrome-related protein 1 isoform X4 [Crassostrea gigas]	XP_034328795	3.13061E-70	75.34883720930233	235.728	ENOG	FXR1	RNA strand annealing activity	1.30E-48	199.9	Bilateria		154	P:GO:0097480; P:GO:1900006; P:GO:2000637; C:GO:0043204; P:GO:1900364; C:GO:0022625; F:GO:0034046; P:GO:0060359; P:GO:0001541; F:GO:0033592; P:GO:0060999; P:GO:0098693; C:GO:0010369; P:GO:0045995; C:GO:0032433; P:GO:0072347; C:GO:0005730; P:GO:0045475; P:GO:0010771; C:GO:0098687; P:GO:1902416; C:GO:1990635; P:GO:0008049; P:GO:0009410; P:GO:0043903; P:GO:0007517; F:GO:0030371; P:GO:0044830; F:GO:00…	P:response to odorant; P:positive regulation of dendritic spine development; F:miRNA binding; P:anterograde axonal transport; F:protein domain specific binding; P:negative regulation of voltage-gated calcium channel activity; C:costamere; P:negative regulation of neuron apoptotic process; C:dendritic spine head; F:siRNA binding; P:cellular response to UV; P:larval locomotory behavior; P:positive …	K15516	map03013
	[INTERPRO, BLASTED, MAPPED, ANNOTATED]	TRINITY_DN10022_c0_g1_i8	synaptic functional regulator FMR1-like isoform X5	432	2	P:GO:0006417; F:GO:0003729	P:regulation of translation; F:mRNA binding			IPR004088 (PFAM); IPR036612 (G3DSA:3.30.1370.GENE3D); IPR036612 (G3DSA:3.30.1370.GENE3D); mobidb-lite (MOBIDB_LITE); IPR040148 (PANTHER); PTHR10603:SF7 (PANTHER); PS50084 (PROSITE_PROFILES); PS50084 (PROSITE_PROFILES); cd00105 (CDD); cd00105 (CDD); IPR036612 (SUPERFAMILY); IPR036612 (SUPERFAMILY)	P:GO:0006417; F:GO:0003723; F:GO:0003729	P:regulation of translation; F:RNA binding; F:mRNA binding	ref|XP_025080249.1|synaptic functional regulator FMR1-like isoform X5 [Pomacea canaliculata]	XP_025080249	1.0293E-61	93.44262295081967	207.608	ENOG	FXR1	RNA strand annealing activity	1.60E-44	185.7	Bilateria		154	P:GO:0097480; P:GO:1900006; P:GO:2000637; C:GO:0043204; P:GO:1900364; C:GO:0022625; F:GO:0034046; P:GO:0060359; P:GO:0001541; F:GO:0033592; P:GO:0060999; P:GO:0098693; C:GO:0010369; P:GO:0045995; C:GO:0032433; P:GO:0072347; C:GO:0005730; P:GO:0045475; P:GO:0010771; C:GO:0098687; P:GO:1902416; C:GO:1990635; P:GO:0008049; P:GO:0009410; P:GO:0043903; P:GO:0007517; F:GO:0030371; P:GO:0044830; F:GO:00…	P:response to odorant; P:positive regulation of dendritic spine development; F:miRNA binding; P:anterograde axonal transport; F:protein domain specific binding; P:negative regulation of voltage-gated calcium channel activity; C:costamere; P:negative regulation of neuron apoptotic process; C:dendritic spine head; F:siRNA binding; P:cellular response to UV; P:larval locomotory behavior; P:positive …	K15516	map03013
	[INTERPRO, BLASTED, MAPPED]	TRINITY_DN100244_c0_g2_i1	uncharacterized protein LOC106151617	603	1	C:GO:0005737	C:cytoplasm			IPR021454 (PFAM); PTHR34179 (PANTHER)	no GO terms	no GO terms	ref|XP_013380422.1|uncharacterized protein LOC106151617 [Lingula anatina]ref|XP_013380423.1|uncharacterized protein LOC106151617 [Lingula anatina]	XP_013380422, XP_013380423	1.53549E-42	61.333333333333336	151.369	ENOG		Protein of unknown function (DUF3105)	6.00E-34	151	Arthropoda		0
	[INTERPRO, BLASTED]	TRINITY_DN10024_c0_g1_i1	Coadhesin	1632						PR01705 (PRINTS); IPR036383 (G3DSA:2.20.100.GENE3D); IPR036383 (G3DSA:2.20.100.GENE3D); IPR036383 (G3DSA:2.20.100.GENE3D); IPR000884 (PFAM); PTHR22906 (PANTHER); PTHR22906:SF21 (PANTHER); PTHR22906 (PANTHER); PTHR22906:SF21 (PANTHER); PTHR22906:SF21 (PANTHER); PTHR22906:SF21 (PANTHER); PTHR22906 (PANTHER); PTHR22906 (PANTHER); IPR000884 (PROSITE_PROFILES); IPR000884 (PROSITE_PROFILES); IPR000884 …	no GO terms	no GO terms	gb|KXJ21074.1|Coadhesin [Exaiptasia pallida]	KXJ21074	1.49828E-135	59.41747572815534	437.187	KOG,ENOG		Thrombospondin type 1 repeats	8.60E-144	517.3	Bilateria		0
	[INTERPRO, BLASTED, MAPPED, ANNOTATED]	TRINITY_DN100262_c0_g1_i3	uncharacterized protein LOC110463418	2661	3	P:GO:0005975; F:GO:0004563; F:GO:0030247	P:carbohydrate metabolic process; F:beta-N-acetylhexosaminidase activity; F:polysaccharide binding	EC:3.2.1.52	Beta-N-acetylhexosaminidase	IPR025705 (PRINTS); IPR029018 (G3DSA:3.30.379.GENE3D); IPR015883 (PFAM); G3DSA:3.20.20.80 (GENE3D); IPR012291 (G3DSA:2.60.40.GENE3D); IPR004866 (PFAM); IPR015882 (PFAM); IPR004867 (PFAM); IPR013783 (G3DSA:2.60.40.GENE3D); PTHR22600:SF12 (PANTHER); PTHR22600 (PANTHER); IPR008965 (SUPERFAMILY); IPR014756 (SUPERFAMILY); IPR029018 (SUPERFAMILY); IPR017853 (SUPERFAMILY)	P:GO:0005975; F:GO:0004553; F:GO:0004563; F:GO:0030246; F:GO:0030247	P:carbohydrate metabolic process; F:hydrolase activity, hydrolyzing O-glycosyl compounds; F:beta-N-acetylhexosaminidase activity; F:carbohydrate binding; F:polysaccharide binding	ref|XP_021373676.1|uncharacterized protein LOC110463418 [Mizuhopecten yessoensis]gb|OWF40739.1|N,N'-diacetylchitobiase [Mizuhopecten yessoensis]	XP_021373676, OWF40739	0.0	59.906213364595544	683.33	COG,KOG,ENOG		Glycosyl hydrolase family 20, catalytic domain	2.80E-176	625.9	Metazoa	EC:3.2.1.52	0			K12373	map00511,map00513,map00520,map00531,map00603,map00604,map01100,map04142
	[INTERPRO, BLASTED, MAPPED, ANNOTATED]	TRINITY_DN10029_c1_g1_i7	tubulin polyglutamylase TTLL13P-like	2388	1	P:GO:0006464	P:cellular protein modification process			IPR004344 (PFAM); G3DSA:3.30.470.20 (GENE3D); mobidb-lite (MOBIDB_LITE); mobidb-lite (MOBIDB_LITE); mobidb-lite (MOBIDB_LITE); mobidb-lite (MOBIDB_LITE); mobidb-lite (MOBIDB_LITE); mobidb-lite (MOBIDB_LITE); mobidb-lite (MOBIDB_LITE); mobidb-lite (MOBIDB_LITE); mobidb-lite (MOBIDB_LITE); mobidb-lite (MOBIDB_LITE); PTHR12241:SF118 (PANTHER); PTHR12241 (PANTHER); IPR004344 (PROSITE_PROFILES); SSF56…	P:GO:0006464	P:cellular protein modification process	gb|OWF50223.1|tubulin polyglutamylase TTLL2 [Mizuhopecten yessoensis]	OWF50223	0.0	61.98830409356725	680.633	KOG,ENOG	TTLL2	tubulin tyrosine ligase-like family, member 2	3.90E-145	522.3	Chordata		0			K16600
	[INTERPRO, BLASTED]	TRINITY_DN1002_c0_g1_i3	flotillin-1-like isoform X6	1287						G3DSA:3.30.479.30 (GENE3D); IPR031905 (PFAM); IPR001107 (PFAM); PTHR13806:SF16 (PANTHER); IPR027705 (PANTHER); cd03399 (CDD); IPR036013 (SUPERFAMILY)	no GO terms	no GO terms	ref|XP_022320510.1|flotillin-1-like isoform X6 [Crassostrea virginica]	XP_022320510	0.0	90.86651053864169	614.379	COG,KOG,ENOG	Flo1	Flotillin	2.00E-119	436	Drosophilidae		2	F:GO:0005198; C:GO:0016600	F:structural molecule activity; C:flotillin complex	K07192	map04910
	[INTERPRO, BLASTED, MAPPED, ANNOTATED]	TRINITY_DN1002_c10_g1_i3	FERM domain-containing protein 6	366	1	C:GO:0005856	C:cytoskeleton			IPR018979 (PFAM); G3DSA:3.10.20.90 (GENE3D); PTHR13429 (PANTHER); IPR000299 (PROSITE_PROFILES); cd17101 (CDD); IPR029071 (SUPERFAMILY)	C:GO:0005856	C:cytoskeleton	ref|XP_021346585.1|uncharacterized protein LOC110445987 [Mizuhopecten yessoensis]gb|OWF53755.1|FERM domain-containing protein 6 [Mizuhopecten yessoensis]	XP_021346585, OWF53755	7.30141E-43	76.03305785123968	157.918	KOG,ENOG	FRMD6	FERM domain-containing protein 6	2.00E-32	145.2	Bilateria		25	P:GO:0003383; P:GO:0031032; P:GO:0007088; P:GO:0045595; C:GO:0016327; P:GO:0030509; C:GO:0036375; P:GO:0007096; P:GO:0008285; P:GO:0045571; P:GO:0035332; C:GO:0005856; F:GO:0005200; F:GO:0008134; P:GO:0032989; C:GO:0005915; P:GO:0034613; P:GO:0032456; P:GO:0002066; P:GO:0007298; P:GO:0032970; P:GO:0001751; C:GO:0098592; P:GO:0043065; P:GO:2000026	C:cytoskeleton; P:negative regulation of cell population proliferation; C:cytoplasmic side of apical plasma membrane; P:actomyosin structure organization; P:negative regulation of imaginal disc growth; C:apicolateral plasma membrane; P:apical constriction; P:border follicle cell migration; P:BMP signaling pathway; P:endocytic recycling; F:structural constituent of cytoskeleton; P:columnar/cuboida…	K16683,K16821,K16822	map04390,map04391,map04392
	[INTERPRO, BLASTED, MAPPED, ANNOTATED]	TRINITY_DN1002_c10_g1_i5	protein expanded-like	2853	1	C:GO:0005856	C:cytoskeleton			IPR019749 (PRINTS); IPR014352 (G3DSA:1.20.80.GENE3D); IPR011993 (G3DSA:2.30.29.GENE3D); IPR018979 (PFAM); IPR018980 (PFAM); IPR019748 (PFAM); G3DSA:3.10.20.90 (GENE3D); mobidb-lite (MOBIDB_LITE); mobidb-lite (MOBIDB_LITE); mobidb-lite (MOBIDB_LITE); mobidb-lite (MOBIDB_LITE); mobidb-lite (MOBIDB_LITE); PTHR13429 (PANTHER); IPR000299 (PROSITE_PROFILES); IPR019748 (CDD); cd17101 (CDD); IPR041781 (C…	C:GO:0005856	C:cytoskeleton	ref|XP_021346585.1|uncharacterized protein LOC110445987 [Mizuhopecten yessoensis]gb|OWF53755.1|FERM domain-containing protein 6 [Mizuhopecten yessoensis]	XP_021346585, OWF53755	0.0	62.914572864321606	757.288	KOG,ENOG	FRMD6	FERM domain-containing protein 6	7.20E-146	525	Bilateria		25	P:GO:0003383; P:GO:0031032; P:GO:0007088; P:GO:0045595; C:GO:0016327; P:GO:0030509; C:GO:0036375; P:GO:0007096; P:GO:0008285; P:GO:0045571; P:GO:0035332; C:GO:0005856; F:GO:0005200; F:GO:0008134; P:GO:0032989; C:GO:0005915; P:GO:0034613; P:GO:0032456; P:GO:0002066; P:GO:0007298; P:GO:0032970; P:GO:0001751; C:GO:0098592; P:GO:0043065; P:GO:2000026	C:cytoskeleton; P:negative regulation of cell population proliferation; C:cytoplasmic side of apical plasma membrane; P:actomyosin structure organization; P:negative regulation of imaginal disc growth; C:apicolateral plasma membrane; P:apical constriction; P:border follicle cell migration; P:BMP signaling pathway; P:endocytic recycling; F:structural constituent of cytoskeleton; P:columnar/cuboida…	K16683,K16821,K16822	map04390,map04391,map04392
	[INTERPRO, BLASTED, MAPPED, ANNOTATED]	TRINITY_DN1002_c15_g1_i8	putative Polycomb group protein ASXL2	3309	2	P:GO:0006355; F:GO:0003677	P:regulation of transcription, DNA-templated; F:DNA binding			IPR026905 (PFAM); IPR007759 (PFAM); IPR028020 (PFAM); mobidb-lite (MOBIDB_LITE); mobidb-lite (MOBIDB_LITE); mobidb-lite (MOBIDB_LITE); mobidb-lite (MOBIDB_LITE); IPR024811 (PANTHER)	P:GO:0006351; P:GO:0006355; F:GO:0003677	P:transcription, DNA-templated; P:regulation of transcription, DNA-templated; F:DNA binding	ref|XP_033736852.1|putative Polycomb group protein ASXL2 [Pecten maximus]	XP_033736852	8.22482E-111	53.593947036569986	381.333	ENOG	ASXL2	positive regulation of peroxisome proliferator activated receptor signaling pathway	8.90E-55	222.6	Chordata		26	P:GO:1902466; P:GO:0003007; P:GO:0007469; P:GO:0048704; P:GO:0001709; P:GO:0045498; C:GO:0005654; P:GO:0045672; F:GO:0042975; F:GO:0003682; P:GO:2000158; P:GO:1900159; P:GO:0007512; P:GO:0010628; P:GO:0007475; C:GO:0000785; P:GO:0010629; F:GO:0035800; P:GO:0000122; P:GO:0045944; P:GO:0035360; P:GO:0045600; C:GO:0035517; P:GO:0035186; P:GO:1903012; P:GO:0035522	P:cell fate determination; P:syncytial blastoderm mitotic cell cycle; F:peroxisome proliferator activated receptor binding; P:positive regulation of osteoclast differentiation; P:negative regulation of gene expression; C:PR-DUB complex; P:positive regulation of transcription by RNA polymerase II; F:deubiquitinase activator activity; P:positive regulation of histone H3-K27 trimethylation; C:nucleo…	K11471
	[INTERPRO, BLASTED]	TRINITY_DN1002_c20_g1_i10	uncharacterized protein LOC117693052	2538						mobidb-lite (MOBIDB_LITE); mobidb-lite (MOBIDB_LITE); mobidb-lite (MOBIDB_LITE); mobidb-lite (MOBIDB_LITE); PTHR46601 (PANTHER)	no GO terms	no GO terms	ref|XP_034338888.1|uncharacterized protein LOC117693052 [Crassostrea gigas]	XP_034338888	5.34362E-175	58.18815331010453	533.872	ENOG			2.50E-110	406.8	Bilateria		0
	[INTERPRO, BLASTED, ANNOTATED]	TRINITY_DN1002_c2_g1_i1	PREDICTED: uncharacterized protein LOC107358047	3273	1	P:GO:0042981	P:regulation of apoptotic process			G3DSA:1.10.533.10 (GENE3D); IPR001315 (PFAM); G3DSA:1.10.533.10 (GENE3D); G3DSA:1.10.533.10 (GENE3D); G3DSA:1.10.533.10 (GENE3D); mobidb-lite (MOBIDB_LITE); mobidb-lite (MOBIDB_LITE); mobidb-lite (MOBIDB_LITE); mobidb-lite (MOBIDB_LITE); mobidb-lite (MOBIDB_LITE); mobidb-lite (MOBIDB_LITE); IPR001315 (PROSITE_PROFILES); cd01671 (CDD); cd01671 (CDD); cd01671 (CDD); cd01671 (CDD); IPR011029 (SUPERF…	P:GO:0042981	P:regulation of apoptotic process	ref|XP_015780161.1|PREDICTED: uncharacterized protein LOC107358047 [Acropora digitifera]	XP_015780161	2.09229E-8	47.252747252747255	65.4698	COG,KOG,ENOG		negative regulation of toll-like receptor 2 signaling pathway	2.30E-2	48.5	Chordata		0
	[INTERPRO, BLASTED, ANNOTATED]	TRINITY_DN1002_c2_g1_i6	PREDICTED: uncharacterized protein LOC107358047	4716	1	P:GO:0042981	P:regulation of apoptotic process			G3DSA:1.10.533.10 (GENE3D); G3DSA:1.10.533.10 (GENE3D); G3DSA:1.10.533.10 (GENE3D); G3DSA:1.10.533.10 (GENE3D); IPR001315 (PFAM); mobidb-lite (MOBIDB_LITE); mobidb-lite (MOBIDB_LITE); mobidb-lite (MOBIDB_LITE); mobidb-lite (MOBIDB_LITE); mobidb-lite (MOBIDB_LITE); mobidb-lite (MOBIDB_LITE); mobidb-lite (MOBIDB_LITE); mobidb-lite (MOBIDB_LITE); mobidb-lite (MOBIDB_LITE); mobidb-lite (MOBIDB_LITE);…	P:GO:0042981	P:regulation of apoptotic process	ref|XP_015780161.1|PREDICTED: uncharacterized protein LOC107358047 [Acropora digitifera]	XP_015780161	2.13094E-8	47.252747252747255	66.2402	COG,KOG,ENOG		negative regulation of toll-like receptor 2 signaling pathway	3.30E-2	48.5	Chordata		0
	[INTERPRO, BLASTED, ANNOTATED]	TRINITY_DN1002_c2_g1_i62	PREDICTED: uncharacterized protein LOC107358047	4686	1	P:GO:0042981	P:regulation of apoptotic process			G3DSA:1.10.533.10 (GENE3D); G3DSA:1.10.533.10 (GENE3D); IPR001315 (PFAM); G3DSA:1.10.533.10 (GENE3D); G3DSA:1.10.533.10 (GENE3D); mobidb-lite (MOBIDB_LITE); mobidb-lite (MOBIDB_LITE); mobidb-lite (MOBIDB_LITE); mobidb-lite (MOBIDB_LITE); mobidb-lite (MOBIDB_LITE); mobidb-lite (MOBIDB_LITE); mobidb-lite (MOBIDB_LITE); mobidb-lite (MOBIDB_LITE); mobidb-lite (MOBIDB_LITE); mobidb-lite (MOBIDB_LITE);…	P:GO:0042981	P:regulation of apoptotic process	ref|XP_015780161.1|PREDICTED: uncharacterized protein LOC107358047 [Acropora digitifera]	XP_015780161	2.1158E-8	47.252747252747255	66.2402	COG,KOG,ENOG		negative regulation of toll-like receptor 2 signaling pathway	3.30E-2	48.5	Chordata		0
	[INTERPRO, BLASTED, ANNOTATED]	TRINITY_DN10030_c0_g1_i19	receptor-type tyrosine-protein phosphatase T isoform X2	558	1	F:GO:0005044	F:scavenger receptor activity			G3DSA:2.170.300.10 (GENE3D); IPR042635 (PANTHER)	F:GO:0005044	F:scavenger receptor activity	ref|XP_034320475.1|receptor-type tyrosine-protein phosphatase T isoform X2 [Crassostrea gigas]	XP_034320475	1.25072E-19	50.264550264550266	94.3597	KOG,ENOG	SCARF1	scavenger receptor activity	5.80E-1	41.2	Vertebrata		15	C:GO:0016021; F:GO:0004888; F:GO:0030169; P:GO:0007165; P:GO:0006898; P:GO:0016322; P:GO:0045666; C:GO:0005886; P:GO:0006707; C:GO:0030666; P:GO:0098657; F:GO:0005044; P:GO:0048680; P:GO:0050769; P:GO:0016358	P:positive regulation of neuron differentiation; P:neuron remodeling; F:low-density lipoprotein particle binding; P:signal transduction; P:import into cell; F:transmembrane signaling receptor activity; P:cholesterol catabolic process; F:scavenger receptor activity; P:receptor-mediated endocytosis; P:positive regulation of neurogenesis; C:endocytic vesicle membrane; C:plasma membrane; P:positive r…
	[INTERPRO, BLASTED, MAPPED]	TRINITY_DN10030_c0_g1_i21	multiple epidermal growth factor-like domains protein 6 isoform X38	495	2	C:GO:0016020; C:GO:0016021	C:membrane; C:integral component of membrane			no IPS match	no IPS match	no IPS match	gb|PVD24545.1|hypothetical protein C0Q70_15028 [Pomacea canaliculata]	PVD24545	3.4125E-24	60.46511627906977	106.686	KOG,ENOG	TEK	transmembrane receptor protein tyrosine kinase activity	3.00E-1	40.8	Bilateria	EC:2.7.10.1	60	P:GO:0033138; P:GO:0002793; P:GO:0001666; P:GO:0001701; F:GO:0004714; P:GO:0001101; P:GO:0030949; P:GO:2000352; P:GO:0032526; C:GO:0005815; P:GO:0050714; F:GO:0005085; P:GO:0001570; P:GO:0043627; P:GO:0070374; F:GO:0031267; P:GO:0060347; P:GO:0045766; P:GO:0001938; P:GO:0046777; C:GO:0005887; P:GO:1903393; P:GO:0050900; P:GO:0007267; P:GO:0034446; P:GO:0042307; P:GO:0001569; C:GO:0045121; P:GO:00…	P:response to retinoic acid; P:positive regulation of actin cytoskeleton reorganization; P:positive regulation of endothelial cell migration; P:regulation of establishment or maintenance of cell polarity; C:perinuclear region of cytoplasm; P:in utero embryonic development; P:negative regulation of inflammatory response; P:endothelial cell-cell adhesion; P:plasma membrane fusion; C:microtubule org…	K05120,K05121	map04010,map04014,map04015,map04066,map04151,map05323
	[INTERPRO, BLASTED]	TRINITY_DN100335_c0_g1_i1	calponin 1	465						IPR000557 (PFAM); mobidb-lite (MOBIDB_LITE); mobidb-lite (MOBIDB_LITE); mobidb-lite (MOBIDB_LITE); mobidb-lite (MOBIDB_LITE); IPR000557 (PROSITE_PROFILES); IPR000557 (PROSITE_PROFILES)	no GO terms	no GO terms	gb|RUS90197.1|hypothetical protein EGW08_002076, partial [Elysia chlorotica]	RUS90197	3.31645E-22	71.08433734939759	100.523	COG,KOG,ENOG	CNN2	actomyosin structure organization	1.90E-3	49.3	Bilateria		18	C:GO:0001725; P:GO:0030097; P:GO:0010628; P:GO:0032970; P:GO:0007010; P:GO:0045806; P:GO:0042127; P:GO:0071260; F:GO:0003779; C:GO:1904724; P:GO:0043312; C:GO:0005576; P:GO:0042060; C:GO:0005911; P:GO:0050765; C:GO:0035580; P:GO:0030336; P:GO:0035722	P:negative regulation of phagocytosis; P:wound healing; P:cytoskeleton organization; C:cell-cell junction; P:negative regulation of endocytosis; P:interleukin-12-mediated signaling pathway; C:extracellular region; C:stress fiber; P:hemopoiesis; P:regulation of cell population proliferation; P:cellular response to mechanical stimulus; P:neutrophil degranulation; C:tertiary granule lumen; C:specifi…	K20526
	[INTERPRO, BLASTED]	TRINITY_DN10034_c0_g1_i4	uncharacterized protein CXorf65 homolog isoform X1	582						IPR039471 (PFAM); mobidb-lite (MOBIDB_LITE); mobidb-lite (MOBIDB_LITE); mobidb-lite (MOBIDB_LITE); IPR039471 (PANTHER)	no GO terms	no GO terms	ref|XP_033740039.1|uncharacterized protein CXorf65 homolog isoform X1 [Pecten maximus]ref|XP_033740040.1|uncharacterized protein CXorf65 homolog isoform X2 [Pecten maximus]	XP_033740039, XP_033740040	5.77842E-20	62.03703703703704	90.8929	ENOG	C22orf15	Putative Interleukin 2 receptor, gamma chain	8.70E-6	57.4	Testudines		0
	[INTERPRO, BLASTED]	TRINITY_DN100356_c0_g2_i3	HMG box-containing protein C19G7.04-like	1500						IPR035240 (PFAM); IPR006640 (PFAM); mobidb-lite (MOBIDB_LITE); mobidb-lite (MOBIDB_LITE); mobidb-lite (MOBIDB_LITE); mobidb-lite (MOBIDB_LITE); mobidb-lite (MOBIDB_LITE); mobidb-lite (MOBIDB_LITE); mobidb-lite (MOBIDB_LITE); mobidb-lite (MOBIDB_LITE); PTHR23099 (PANTHER); cd00084 (CDD); IPR036910 (SUPERFAMILY)	no GO terms	no GO terms	ref|XP_022323637.1|HMG box-containing protein C19G7.04-like [Crassostrea virginica]ref|XP_022323638.1|HMG box-containing protein C19G7.04-like [Crassostrea virginica]ref|XP_022323639.1|HMG box-containing protein C19G7.04-like [Crassostrea virginica]ref|XP_022323640.1|HMG box-containing protein C19G7.04-like [Crassostrea virginica]	XP_022323637, XP_022323638, XP_022323639, XP_022323640	3.6637E-110	74.44444444444444	342.428	KOG,ENOG	ACRC	Acidic repeat-containing protein	4.10E-73	282.3	Bilateria		4	P:GO:0080111; C:GO:0005634; C:GO:0000793; P:GO:0045132	C:condensed chromosome; P:DNA demethylation; P:meiotic chromosome segregation; C:nucleus
	[INTERPRO, BLASTED, MAPPED]	TRINITY_DN100356_c0_g2_i4	HMG box-containing protein C19G7.04-like	810	1	C:GO:0005737	C:cytoplasm			IPR035240 (PFAM); IPR006640 (PFAM); mobidb-lite (MOBIDB_LITE); mobidb-lite (MOBIDB_LITE); PTHR23099 (PANTHER); cd00084 (CDD); IPR036910 (SUPERFAMILY)	no GO terms	no GO terms	ref|XP_022323637.1|HMG box-containing protein C19G7.04-like [Crassostrea virginica]ref|XP_022323638.1|HMG box-containing protein C19G7.04-like [Crassostrea virginica]ref|XP_022323639.1|HMG box-containing protein C19G7.04-like [Crassostrea virginica]ref|XP_022323640.1|HMG box-containing protein C19G7.04-like [Crassostrea virginica]	XP_022323637, XP_022323638, XP_022323639, XP_022323640	1.45959E-98	78.70370370370371	303.908	KOG,ENOG	ACRC	Acidic repeat-containing protein	4.80E-63	248.1	Bilateria		4	P:GO:0080111; C:GO:0005634; C:GO:0000793; P:GO:0045132	C:condensed chromosome; P:DNA demethylation; P:meiotic chromosome segregation; C:nucleus
	[INTERPRO, BLASTED]	TRINITY_DN100356_c0_g2_i5	HMG box-containing protein C19G7.04-like	1605						IPR035240 (PFAM); IPR006640 (PFAM); mobidb-lite (MOBIDB_LITE); mobidb-lite (MOBIDB_LITE); mobidb-lite (MOBIDB_LITE); mobidb-lite (MOBIDB_LITE); mobidb-lite (MOBIDB_LITE); mobidb-lite (MOBIDB_LITE); mobidb-lite (MOBIDB_LITE); mobidb-lite (MOBIDB_LITE); PTHR23099 (PANTHER); cd00084 (CDD); IPR036910 (SUPERFAMILY)	no GO terms	no GO terms	ref|XP_022323637.1|HMG box-containing protein C19G7.04-like [Crassostrea virginica]ref|XP_022323638.1|HMG box-containing protein C19G7.04-like [Crassostrea virginica]ref|XP_022323639.1|HMG box-containing protein C19G7.04-like [Crassostrea virginica]ref|XP_022323640.1|HMG box-containing protein C19G7.04-like [Crassostrea virginica]	XP_022323637, XP_022323638, XP_022323639, XP_022323640	5.62295E-103	65.90163934426229	325.479	KOG,ENOG	ACRC	Acidic repeat-containing protein	1.80E-66	260.4	Bilateria		4	P:GO:0080111; C:GO:0005634; C:GO:0000793; P:GO:0045132	C:condensed chromosome; P:DNA demethylation; P:meiotic chromosome segregation; C:nucleus
	[INTERPRO, BLASTED, MAPPED, ANNOTATED]	TRINITY_DN1003_c0_g2_i1	protein spinster homolog 1 isoform X3	1569	2	P:GO:0055085; F:GO:0022857	P:transmembrane transport; F:transmembrane transporter activity	EC:7	Translocases	IPR011701 (PFAM); IPR036259 (G3DSA:1.20.1250.GENE3D); IPR036259 (G3DSA:1.20.1250.GENE3D); PTHR23505 (PANTHER); PTHR23505:SF3 (PANTHER); IPR020846 (PROSITE_PROFILES); IPR044770 (CDD); IPR036259 (SUPERFAMILY)	P:GO:0055085; F:GO:0022857	P:transmembrane transport; F:transmembrane transporter activity	gb|OWF48230.1|Protein spinster-like 1 [Mizuhopecten yessoensis]	OWF48230	0.0	77.82101167315174	641.728	COG,KOG,ENOG	SPNS3	sphingolipid transporter activity	1.40E-146	526.6	Bilateria		37	P:GO:0003143; P:GO:1905879; P:GO:0007422; P:GO:0008333; P:GO:0051960; P:GO:0009267; P:GO:0001569; P:GO:0001782; P:GO:0090398; P:GO:0035193; P:GO:0048703; P:GO:0045477; P:GO:0048488; P:GO:0098657; P:GO:0008582; P:GO:0008347; P:GO:0006665; P:GO:0003376; P:GO:0002920; P:GO:0007619; C:GO:0031902; P:GO:0006869; P:GO:0045924; P:GO:0060348; P:GO:0043029; P:GO:0043900; P:GO:0097352; P:GO:0048535; P:GO:00…	P:regulation of nervous system development; P:endosome to lysosome transport; P:negative regulation of BMP signaling pathway; P:cellular response to starvation; P:regulation of cartilage development; P:autophagosome maturation; P:courtship behavior; P:import into cell; P:regulation of eye pigmentation; P:glial cell migration; P:cardioblast migration to the midline involved in heart rudiment forma…	K12890	map03040,map04657,map05168
	[INTERPRO, BLASTED, MAPPED, ANNOTATED]	TRINITY_DN1003_c0_g2_i5	Protein spinster-like 1	1584	2	P:GO:0055085; F:GO:0022857	P:transmembrane transport; F:transmembrane transporter activity	EC:7	Translocases	IPR011701 (PFAM); IPR036259 (G3DSA:1.20.1250.GENE3D); IPR036259 (G3DSA:1.20.1250.GENE3D); PTHR23505:SF3 (PANTHER); PTHR23505 (PANTHER); IPR020846 (PROSITE_PROFILES); IPR044770 (CDD); IPR036259 (SUPERFAMILY)	P:GO:0055085; F:GO:0022857	P:transmembrane transport; F:transmembrane transporter activity	gb|OWF48230.1|Protein spinster-like 1 [Mizuhopecten yessoensis]	OWF48230	0.0	77.38791423001949	635.565	COG,KOG,ENOG	SPNS3	sphingolipid transporter activity	8.90E-146	523.9	Bilateria		37	P:GO:0003143; P:GO:1905879; P:GO:0007422; P:GO:0008333; P:GO:0051960; P:GO:0009267; P:GO:0001569; P:GO:0001782; P:GO:0090398; P:GO:0035193; P:GO:0048703; P:GO:0045477; P:GO:0048488; P:GO:0098657; P:GO:0008582; P:GO:0008347; P:GO:0006665; P:GO:0003376; P:GO:0002920; P:GO:0007619; C:GO:0031902; P:GO:0006869; P:GO:0045924; P:GO:0060348; P:GO:0043029; P:GO:0043900; P:GO:0097352; P:GO:0048535; P:GO:00…	P:regulation of nervous system development; P:endosome to lysosome transport; P:negative regulation of BMP signaling pathway; P:cellular response to starvation; P:regulation of cartilage development; P:autophagosome maturation; P:courtship behavior; P:import into cell; P:regulation of eye pigmentation; P:glial cell migration; P:cardioblast migration to the midline involved in heart rudiment forma…	K12890	map03040,map04657,map05168
	[INTERPRO, BLASTED, MAPPED, ANNOTATED]	TRINITY_DN1003_c0_g2_i6	protein spinster homolog 1 isoform X3	1569	2	P:GO:0055085; F:GO:0022857	P:transmembrane transport; F:transmembrane transporter activity	EC:7	Translocases	IPR011701 (PFAM); IPR036259 (G3DSA:1.20.1250.GENE3D); IPR036259 (G3DSA:1.20.1250.GENE3D); PTHR23505 (PANTHER); PTHR23505:SF3 (PANTHER); IPR020846 (PROSITE_PROFILES); IPR044770 (CDD); IPR036259 (SUPERFAMILY)	P:GO:0055085; F:GO:0022857	P:transmembrane transport; F:transmembrane transporter activity	gb|OWF48230.1|Protein spinster-like 1 [Mizuhopecten yessoensis]	OWF48230	0.0	77.82101167315174	641.728	COG,KOG,ENOG	SPNS3	sphingolipid transporter activity	1.40E-146	526.6	Bilateria		37	P:GO:0003143; P:GO:1905879; P:GO:0007422; P:GO:0008333; P:GO:0051960; P:GO:0009267; P:GO:0001569; P:GO:0001782; P:GO:0090398; P:GO:0035193; P:GO:0048703; P:GO:0045477; P:GO:0048488; P:GO:0098657; P:GO:0008582; P:GO:0008347; P:GO:0006665; P:GO:0003376; P:GO:0002920; P:GO:0007619; C:GO:0031902; P:GO:0006869; P:GO:0045924; P:GO:0060348; P:GO:0043029; P:GO:0043900; P:GO:0097352; P:GO:0048535; P:GO:00…	P:regulation of nervous system development; P:endosome to lysosome transport; P:negative regulation of BMP signaling pathway; P:cellular response to starvation; P:regulation of cartilage development; P:autophagosome maturation; P:courtship behavior; P:import into cell; P:regulation of eye pigmentation; P:glial cell migration; P:cardioblast migration to the midline involved in heart rudiment forma…	K12890	map03040,map04657,map05168
	[INTERPRO, BLASTED, ANNOTATED]	TRINITY_DN1003_c17_g1_i2	uncharacterized protein LOC105324448	438	1	F:GO:0003676	F:nucleic acid binding			IPR036397 (G3DSA:3.30.420.GENE3D); IPR001888 (PFAM); PTHR46060 (PANTHER); PTHR46060:SF1 (PANTHER)	F:GO:0003676	F:nucleic acid binding	ref|XP_034323282.1|uncharacterized protein LOC105324448 [Crassostrea gigas]	XP_034323282	1.82828E-34	65.87301587301587	130.568	ENOG		Transposase (partial DDE domain)	2.70E-20	105.1	Vertebrata	EC:2.1.1.43	0			K11433	map00310
	[INTERPRO, BLASTED, MAPPED, ANNOTATED]	TRINITY_DN1003_c1_g1_i1	protein pygopus-like	684	1	F:GO:0046872	F:metal ion binding			IPR019787 (PFAM); IPR013083 (G3DSA:3.30.40.GENE3D); mobidb-lite (MOBIDB_LITE); PTHR23194 (PANTHER); IPR019787 (PROSITE_PROFILES); cd15637 (CDD); IPR011011 (SUPERFAMILY)	no GO terms	no GO terms	ref|XP_022333417.1|protein pygopus-like [Crassostrea virginica]ref|XP_022333418.1|protein pygopus-like [Crassostrea virginica]ref|XP_022333419.1|protein pygopus-like [Crassostrea virginica]	XP_022333417, XP_022333418, XP_022333419	2.97464E-51	94.31818181818181	175.252	ENOG		PHD-finger	1.20E-41	176.8	Hymenoptera		0
	[INTERPRO, BLASTED]	TRINITY_DN1003_c2_g1_i1	LOW QUALITY PROTEIN: fibrocystin-L-like	1866						mobidb-lite (MOBIDB_LITE); PTHR46769 (PANTHER)	no GO terms	no GO terms	ref|XP_034300577.1|LOW QUALITY PROTEIN: fibrocystin-L-like [Crassostrea gigas]	XP_034300577	4.37496E-76	50.76142131979695	274.248	KOG,ENOG		tube development	2.70E-53	216.9	Chordata		0
	[INTERPRO, BLASTED, MAPPED, ANNOTATED]	TRINITY_DN1003_c3_g1_i6	carotenoid isomerooxygenase-like	1536	1	F:GO:0016702	F:oxidoreductase activity, acting on single donors with incorporation of molecular oxygen, incorporation of two atoms of oxygen	EC:1.13.11	Acting on single donors with incorporation of molecular oxygen (oxygenases). The oxygen incorporated need not be derived from O(2)	IPR004294 (PFAM); mobidb-lite (MOBIDB_LITE); IPR004294 (PANTHER); PTHR10543:SF24 (PANTHER)	F:GO:0016702	F:oxidoreductase activity, acting on single donors with incorporation of molecular oxygen, incorporation of two atoms of oxygen	ref|XP_022310378.1|LOW QUALITY PROTEIN: beta,beta-carotene 15,15'-dioxygenase-like [Crassostrea virginica]	XP_022310378	8.49333E-132	60.851926977687626	401.364	COG,KOG,ENOG		beta-carotene 15,15'-monooxygenase activity	5.70E-81	308.5	Chordata	EC:1.13.11.63; EC:1.13.11.71	0			K00515,K10252	map00830,map01100
	[INTERPRO, BLASTED, MAPPED, ANNOTATED]	TRINITY_DN100403_c0_g1_i3	Alkylglycerol monooxygenase	354	3	P:GO:0008610; F:GO:0005506; F:GO:0016491	P:lipid biosynthetic process; F:iron ion binding; F:oxidoreductase activity	EC:1	Oxidoreductases	IPR006694 (PFAM); PTHR21624 (PANTHER); PTHR21624:SF1 (PANTHER)	P:GO:0008610; F:GO:0005506; F:GO:0016491	P:lipid biosynthetic process; F:iron ion binding; F:oxidoreductase activity	gb|RDD45346.1|Alkylglycerol monooxygenase [Trichoplax sp. H2]	RDD45346	3.79509E-25	88.13559322033899	106.301	COG,KOG,ENOG	AGMO	Belongs to the sterol desaturase family	6.60E-19	100.1	Metazoa	EC:1.14.16.5	6	P:GO:0006643; F:GO:0050479; P:GO:0019432; C:GO:0005789; P:GO:0046485; F:GO:0005506	P:membrane lipid metabolic process; F:glyceryl-ether monooxygenase activity; P:triglyceride biosynthetic process; C:endoplasmic reticulum membrane; F:iron ion binding; P:ether lipid metabolic process	K15537
	[INTERPRO, BLASTED, ANNOTATED]	TRINITY_DN100414_c1_g1_i4	tripartite motif-containing protein 2-like	2199	1	F:GO:0046872	F:metal ion binding			IPR018957 (PFAM); IPR013083 (G3DSA:3.30.40.GENE3D); mobidb-lite (MOBIDB_LITE); mobidb-lite (MOBIDB_LITE); mobidb-lite (MOBIDB_LITE); mobidb-lite (MOBIDB_LITE); PTHR25462:SF229 (PANTHER); PTHR25462 (PANTHER); IPR001841 (PROSITE_PROFILES); SSF57850 (SUPERFAMILY); SSF57845 (SUPERFAMILY)	F:GO:0046872	F:metal ion binding	ref|XP_022327594.1|tripartite motif-containing protein 2-like [Crassostrea virginica]	XP_022327594	6.37692E-18	47.5609756097561	95.1301	KOG,ENOG	TRIM59	negative regulation of viral entry into host cell	4.40E-10	73.6	Aves		11	C:GO:0005929; P:GO:0043124; F:GO:0061630; P:GO:0060271; C:GO:0030992; C:GO:0005783; P:GO:0046597; P:GO:0045087; C:GO:0005813; P:GO:0016567; P:GO:0043901	C:cilium; C:endoplasmic reticulum; P:protein ubiquitination; P:negative regulation of multi-organism process; C:centrosome; P:innate immune response; F:ubiquitin protein ligase activity; P:cilium assembly; P:negative regulation of viral entry into host cell; P:negative regulation of I-kappaB kinase/NF-kappaB signaling; C:intraciliary transport particle B	K12028
	[INTERPRO, BLASTED, ANNOTATED]	TRINITY_DN100444_c0_g1_i1	nose resistant to fluoxetine protein 6-like	2283	1	F:GO:0016747	F:acyltransferase activity, transferring groups other than amino-acyl groups	EC:2.3.1	Acyltransferases	IPR002656 (PFAM); mobidb-lite (MOBIDB_LITE); mobidb-lite (MOBIDB_LITE); PTHR11161 (PANTHER)	F:GO:0016747	F:acyltransferase activity, transferring groups other than amino-acyl groups	ref|XP_033763774.1|nose resistant to fluoxetine protein 6-like [Pecten maximus]	XP_033763774	7.28161E-163	58.53658536585366	499.204	KOG,ENOG		Transferase activity, transferring acyl groups other than amino-acyl groups	2.40E-112	413.3	Bilateria		2	P:GO:0022416; P:GO:0035220	P:wing disc development; P:chaeta development
	[INTERPRO, BLASTED, MAPPED, ANNOTATED]	TRINITY_DN100449_c0_g2_i1	adenylate kinase isoenzyme 6-like	528	5	P:GO:0016310; P:GO:0046940; F:GO:0004017; F:GO:0005524; C:GO:0005634	P:phosphorylation; P:nucleoside monophosphate phosphorylation; F:adenylate kinase activity; F:ATP binding; C:nucleus	EC:2.7.4.4; EC:2.7.4.3	Nucleoside-phosphate kinase; Adenylate kinase	PF13238 (PFAM); G3DSA:3.40.50.300 (GENE3D); PTHR12595 (PANTHER); cd00009 (CDD); IPR027417 (SUPERFAMILY)	no GO terms	no GO terms	ref|XP_022330503.1|adenylate kinase isoenzyme 6-like [Crassostrea virginica]	XP_022330503	9.76786E-98	89.59537572254335	287.73	COG,KOG,ENOG	AK6	Broad-specificity nucleoside monophosphate (NMP) kinase that catalyzes the reversible transfer of the terminal phosphate group between nucleoside triphosphates and monophosphates. May have a role in nuclear energy homeostasis. Has also ATPase activity. May be involved in regulation of Cajal body (CB) formation	2.20E-72	278.5	Actinopterygii	EC:2.7.4.3	34	C:GO:0015030; F:GO:0005524; F:GO:0004017; F:GO:0002039; C:GO:0071339; P:GO:0015949; P:GO:0000492; F:GO:0000976; F:GO:0070742; P:GO:0016310; P:GO:0046940; P:GO:0030307; P:GO:0006367; P:GO:0032435; P:GO:0010628; C:GO:0000124; C:GO:0000125; F:GO:0051117; P:GO:0016073; C:GO:0030914; F:GO:0003713; P:GO:0045944; P:GO:0043966; P:GO:0042795; P:GO:0070555; F:GO:0140297; P:GO:0060760; C:GO:0005669; P:GO:19…	F:DNA-binding transcription factor binding; P:nucleoside monophosphate phosphorylation; P:snRNA metabolic process; F:adenylate kinase activity; C:Cajal body; P:transcription initiation from RNA polymerase II promoter; C:cytosol; F:p53 binding; F:transcription cis-regulatory region binding; P:phosphorylation; P:positive regulation of cell growth; P:negative regulation of proteasomal ubiquitin-depe…	K18532	map00230,map01100,map01110,map01130,map03008
	[INTERPRO, BLASTED, MAPPED, ANNOTATED]	TRINITY_DN100449_c0_g2_i2	adenylate kinase isoenzyme 6-like	465	3	F:GO:0004017; F:GO:0005524; F:GO:0016887	F:adenylate kinase activity; F:ATP binding; F:ATPase	EC:2.7.4.4; EC:2.7.4.3	Nucleoside-phosphate kinase; Adenylate kinase	G3DSA:3.40.50.300 (GENE3D); PF13238 (PFAM); PTHR12595 (PANTHER); IPR020618 (PTHR12595:PANTHER); IPR027417 (SUPERFAMILY)	F:GO:0004017; F:GO:0005524; F:GO:0016887	F:adenylate kinase activity; F:ATP binding; F:ATPase	ref|XP_013382134.1|adenylate kinase isoenzyme 6-like [Lingula anatina]	XP_013382134	2.44182E-61	92.7927927927928	194.512	COG,KOG,ENOG	Ak6	Broad-specificity nucleoside monophosphate (NMP) kinase that catalyzes the reversible transfer of the terminal phosphate group between nucleoside triphosphates and monophosphates. May have a role in nuclear energy homeostasis. Has also ATPase activity	1.90E-47	195.3	Insecta	EC:2.7.4.3	7	F:GO:0004017; F:GO:0005524; P:GO:0016310; P:GO:0046940; C:GO:0005634; C:GO:0005737; F:GO:0008144	P:nucleoside monophosphate phosphorylation; F:drug binding; F:adenylate kinase activity; P:phosphorylation; C:cytoplasm; C:nucleus; F:ATP binding	K18532	map00230,map01100,map01110,map01130,map03008
	[INTERPRO, BLASTED, MAPPED, ANNOTATED]	TRINITY_DN100460_c0_g1_i1	putative translation initiation factor 4f helicase subunit eif-4a	1371	3	F:GO:0003676; F:GO:0003724; F:GO:0005524	F:nucleic acid binding; F:RNA helicase activity; F:ATP binding	EC:3.6.4.13	RNA helicase	IPR001650 (PFAM); IPR011545 (PFAM); G3DSA:3.40.50.300 (GENE3D); G3DSA:3.40.50.300 (GENE3D); mobidb-lite (MOBIDB_LITE); mobidb-lite (MOBIDB_LITE); PTHR47960:SF5 (PANTHER); PTHR47960 (PANTHER); IPR014014 (PROSITE_PROFILES); IPR014001 (PROSITE_PROFILES); IPR001650 (PROSITE_PROFILES); cd18787 (CDD); cd17940 (CDD); IPR027417 (SUPERFAMILY)	F:GO:0003676; F:GO:0003724; F:GO:0005524	F:nucleic acid binding; F:RNA helicase activity; F:ATP binding	gb|KAA0198899.1|putative translation initiation factor 4f helicase subunit eif-4a [Fasciolopsis buski]	KAA0198899	0.0	96.34703196347031	842.803	COG,KOG,ENOG	DDX6	Belongs to the DEAD box helicase family	1.60E-215	755.4	Bilateria	EC:3.6.4.13	37	C:GO:0000932; F:GO:0003723; C:GO:1990124; P:GO:0019074; C:GO:0001520; F:GO:0017111; C:GO:0000792; F:GO:0003724; C:GO:0043186; P:GO:0002697; P:GO:0040029; P:GO:0044403; P:GO:0035195; C:GO:0005730; P:GO:0030707; P:GO:0008340; P:GO:0019827; C:GO:0005739; C:GO:0016442; P:GO:0002066; P:GO:0033962; P:GO:0007279; P:GO:0043928; P:GO:0046959; P:GO:0043900; P:GO:0045665; F:GO:0019904; P:GO:0043066; P:GO:00…	P:RNA secondary structure unwinding; C:outer dense fiber; P:pole cell formation; C:messenger ribonucleoprotein complex; C:cytoplasmic stress granule; F:protein domain specific binding; P:regulation of defense response to virus; P:negative regulation of neurogenesis; P:regulation of immune effector process; P:P-body assembly; C:sperm annulus; P:regulation of olfactory learning; C:cytosol; C:P-body…	K12614	map03018
	[INTERPRO, BLASTED, MAPPED, ANNOTATED]	TRINITY_DN100469_c0_g1_i4	serine/threonine-protein kinase MARK2-like	2463	3	P:GO:0006468; F:GO:0004672; F:GO:0005524	P:protein phosphorylation; F:protein kinase activity; F:ATP binding	EC:2.7.1	Transferring phosphorus-containing groups	G3DSA:1.10.510.10 (GENE3D); IPR000719 (PFAM); mobidb-lite (MOBIDB_LITE); mobidb-lite (MOBIDB_LITE); mobidb-lite (MOBIDB_LITE); mobidb-lite (MOBIDB_LITE); mobidb-lite (MOBIDB_LITE); mobidb-lite (MOBIDB_LITE); mobidb-lite (MOBIDB_LITE); mobidb-lite (MOBIDB_LITE); mobidb-lite (MOBIDB_LITE); mobidb-lite (MOBIDB_LITE); mobidb-lite (MOBIDB_LITE); PTHR24343:SF301 (PANTHER); PTHR24343 (PANTHER); IPR00071…	P:GO:0006468; F:GO:0004672; F:GO:0005524	P:protein phosphorylation; F:protein kinase activity; F:ATP binding	gb|OPL33073.1|hypothetical protein AM593_10291, partial [Mytilus galloprovincialis]	OPL33073	4.16535E-143	67.04035874439462	443.736	KOG,ENOG	Tssk5	Protein tyrosine kinase	6.20E-61	242.7	Bilateria		8	F:GO:0000287; F:GO:0005524; F:GO:0004674; C:GO:0005634; C:GO:0005737; P:GO:0035556; F:GO:0008144; P:GO:0006468	F:magnesium ion binding; P:intracellular signal transduction; F:drug binding; C:cytoplasm; C:nucleus; F:ATP binding; P:protein phosphorylation; F:protein serine/threonine kinase activity
	[INTERPRO, BLASTED, MAPPED, ANNOTATED]	TRINITY_DN10047_c0_g1_i2	branched-chain-amino-acid aminotransferase, cytosolic-like	1215	2	P:GO:0009081; F:GO:0004084	P:branched-chain amino acid metabolic process; F:branched-chain-amino-acid transaminase activity	EC:2.6.1.42	Branched-chain-amino-acid transaminase	IPR005786 (TIGRFAM); IPR001544 (PFAM); IPR043132 (G3DSA:3.20.10.GENE3D); IPR043131 (G3DSA:3.30.470.GENE3D); IPR005786 (PIRSF); PTHR11825 (PANTHER); IPR033939 (CDD); IPR036038 (SUPERFAMILY)	P:GO:0009081; F:GO:0003824; F:GO:0004084	P:branched-chain amino acid metabolic process; F:catalytic activity; F:branched-chain-amino-acid transaminase activity	ref|XP_025086099.1|branched-chain-amino-acid aminotransferase, cytosolic-like [Pomacea canaliculata]ref|XP_025086100.1|branched-chain-amino-acid aminotransferase, cytosolic-like [Pomacea canaliculata]gb|PVD33848.1|hypothetical protein C0Q70_05109 [Pomacea canaliculata]	XP_025086099, XP_025086100, PVD33848	2.41655E-176	76.74418604651163	505.368	COG,KOG,ENOG	BCAT1	L-isoleucine transaminase activity	2.10E-123	449.1	Chordata	EC:2.6.1.42	18	P:GO:0000082; P:GO:0007595; P:GO:0006550; P:GO:0010817; P:GO:1901607; P:GO:1990830; P:GO:0002119; F:GO:0042802; C:GO:0005634; P:GO:0009792; P:GO:0009099; P:GO:0009098; P:GO:0008283; P:GO:0009063; C:GO:0005759; P:GO:0009082; F:GO:0004084; C:GO:0005829	P:G1/S transition of mitotic cell cycle; F:branched-chain-amino-acid transaminase activity; P:alpha-amino acid biosynthetic process; P:cell population proliferation; P:nematode larval development; C:cytosol; P:branched-chain amino acid biosynthetic process; P:isoleucine catabolic process; P:lactation; P:embryo development ending in birth or egg hatching; P:leucine biosynthetic process; P:cellular…	K00826	map00270,map00280,map00290,map00770,map01100,map01110,map01130,map01210,map01230
	[INTERPRO, BLASTED, MAPPED, ANNOTATED]	TRINITY_DN100488_c0_g2_i1	Cadherin EGF LAG seven-pass G-type receptor 3	279	2	F:GO:0005509; C:GO:0016020	F:calcium ion binding; C:membrane			G3DSA:2.60.40.60 (GENE3D); cd11304 (CDD); IPR015919 (SUPERFAMILY)	F:GO:0005509; C:GO:0016020	F:calcium ion binding; C:membrane	gb|OWF51636.1|Cadherin EGF LAG seven-pass G-type receptor 3 [Mizuhopecten yessoensis]	OWF51636	2.34404E-5	67.21311475409836	49.6766	COG,ENOG		Cadherin repeats.	7.90E-5	53.1	Rhizobiaceae		0			K15125,K20276	map02024,map05133
	[INTERPRO, BLASTED]	TRINITY_DN10049_c0_g1_i19	uncharacterized protein LOC105319123 isoform X1	1971						IPR000477 (PFAM); PTHR47027:SF11 (PANTHER); PTHR47027 (PANTHER); IPR000477 (PROSITE_PROFILES); cd01650 (CDD); IPR043502 (SUPERFAMILY)	no GO terms	no GO terms	ref|XP_011414832.2|uncharacterized protein LOC105319123 isoform X1 [Crassostrea gigas]ref|XP_034337943.1|uncharacterized protein LOC105319123 isoform X1 [Crassostrea gigas]ref|XP_034337944.1|uncharacterized protein LOC105319123 isoform X1 [Crassostrea gigas]ref|XP_034337945.1|uncharacterized protein LOC105319123 isoform X1 [Crassostrea gigas]ref|XP_034337946.1|uncharacterized protein LOC105319123…	XP_011414832, XP_034337943, XP_034337944, XP_034337945, XP_034337946, XP_034337947	2.52585E-113	54.90848585690516	368.237	KOG,ENOG		Reverse transcriptase (RNA-dependent DNA polymerase)	1.20E-50	208	Bilateria		0
	[INTERPRO, BLASTED]	TRINITY_DN1004_c0_g1_i1	MKL/myocardin-like protein 2	5148						IPR036361 (G3DSA:1.10.720.GENE3D); IPR003034 (PFAM); G3DSA:6.10.140.2040 (GENE3D); G3DSA:6.10.150.10 (GENE3D); IPR004018 (PFAM); mobidb-lite (MOBIDB_LITE); mobidb-lite (MOBIDB_LITE); mobidb-lite (MOBIDB_LITE); mobidb-lite (MOBIDB_LITE); mobidb-lite (MOBIDB_LITE); mobidb-lite (MOBIDB_LITE); mobidb-lite (MOBIDB_LITE); mobidb-lite (MOBIDB_LITE); mobidb-lite (MOBIDB_LITE); mobidb-lite (MOBIDB_LITE); …	no GO terms	no GO terms	ref|XP_013061720.1|PREDICTED: MKL/myocardin-like protein 2 [Biomphalaria glabrata]	XP_013061720	1.91247E-64	61.60990712074303	252.677	ENOG		Putative DNA-binding (bihelical) motif predicted to be involved in chromosomal organisation	3.50E-26	128.3	Arthropoda		14	P:GO:0007424; P:GO:0007476; P:GO:0002066; P:GO:0030036; P:GO:0007298; P:GO:0010628; P:GO:0008078; F:GO:0003713; P:GO:0045944; P:GO:0071456; F:GO:0140297; C:GO:0005634; P:GO:0051302; C:GO:0005737	F:DNA-binding transcription factor binding; P:regulation of cell division; P:open tracheal system development; F:transcription coactivator activity; C:cytoplasm; P:imaginal disc-derived wing morphogenesis; P:border follicle cell migration; P:actin cytoskeleton organization; P:cellular response to hypoxia; P:columnar/cuboidal epithelial cell development; C:nucleus; P:mesodermal cell migration; P:p…
	[INTERPRO, BLASTED]	TRINITY_DN1004_c2_g1_i8	connector enhancer of kinase suppressor of ras 2-like isoform X4	1230						IPR001849 (PFAM); IPR011993 (G3DSA:2.30.29.GENE3D); mobidb-lite (MOBIDB_LITE); mobidb-lite (MOBIDB_LITE); mobidb-lite (MOBIDB_LITE); mobidb-lite (MOBIDB_LITE); mobidb-lite (MOBIDB_LITE); mobidb-lite (MOBIDB_LITE); PTHR12844 (PANTHER); IPR001849 (PROSITE_PROFILES); SSF50729 (SUPERFAMILY)	no GO terms	no GO terms	ref|XP_022289040.1|connector enhancer of kinase suppressor of ras 2-like isoform X4 [Crassostrea virginica]	XP_022289040	1.69321E-63	55.68513119533527	228.409	KOG,ENOG		Sterile alpha motif.	9.30E-34	151.4	Arthropoda		0			K17536	map04013
	[INTERPRO, BLASTED]	TRINITY_DN1004_c2_g1_i9	connector enhancer of kinase suppressor of ras 2-like isoform X4	912						IPR011993 (G3DSA:2.30.29.GENE3D); IPR001849 (PFAM); mobidb-lite (MOBIDB_LITE); mobidb-lite (MOBIDB_LITE); PTHR12844 (PANTHER); IPR001849 (PROSITE_PROFILES); SSF50729 (SUPERFAMILY)	no GO terms	no GO terms	ref|XP_009046182.1|hypothetical protein LOTGIDRAFT_171735 [Lottia gigantea]gb|ESP03132.1|hypothetical protein LOTGIDRAFT_171735 [Lottia gigantea]	XP_009046182, ESP03132	5.83622E-57	57.93103448275862	194.512	KOG,ENOG		Sterile alpha motif.	4.60E-30	138.7	Arthropoda		0			K17536	map04013
	[INTERPRO, BLASTED, MAPPED, ANNOTATED]	TRINITY_DN100518_c0_g1_i1	RNA-dependent RNA polymerase (RdRp)	1608	4	P:GO:0006351; P:GO:0039694; F:GO:0003723; F:GO:0003968	P:transcription, DNA-templated; P:viral RNA genome replication; F:RNA binding; F:RNA-directed 5'-3' RNA polymerase activity	EC:2.7.7.48	RNA-directed RNA polymerase	IPR001788 (PFAM); mobidb-lite (MOBIDB_LITE); mobidb-lite (MOBIDB_LITE); mobidb-lite (MOBIDB_LITE); mobidb-lite (MOBIDB_LITE); mobidb-lite (MOBIDB_LITE); mobidb-lite (MOBIDB_LITE); mobidb-lite (MOBIDB_LITE); IPR007094 (PROSITE_PROFILES); IPR043502 (SUPERFAMILY)	P:GO:0006351; P:GO:0039694; F:GO:0003723; F:GO:0003968	P:transcription, DNA-templated; P:viral RNA genome replication; F:RNA binding; F:RNA-directed 5'-3' RNA polymerase activity	dbj|BAV60982.1|RNA-dependent RNA polymerase (RdRp) [Bursaphelenchus xylophilus]	BAV60982	1.87194E-6	49.549549549549546	60.077	ENOG		RNA processing	6.50E-19	102.4	ssRNA positive-strand viruses, no DNA stage		5	P:GO:0044403; C:GO:0044218; C:GO:0044162; P:GO:0039690; P:GO:0051704	P:biological process involved in symbiotic interaction; C:other organism cell membrane; P:multi-organism process; P:positive stranded viral RNA replication; C:host cell cytoplasmic vesicle membrane
	[INTERPRO, BLASTED, ANNOTATED]	TRINITY_DN100520_c0_g1_i5	ankyrin repeat domain-containing protein 49	687	1	F:GO:0005515	F:protein binding			IPR002110 (PRINTS); IPR020683 (PFAM); IPR002110 (PFAM); IPR036770 (G3DSA:1.25.40.GENE3D); mobidb-lite (MOBIDB_LITE); mobidb-lite (MOBIDB_LITE); PTHR24144 (PANTHER); PTHR24144:SF32 (PANTHER); IPR020683 (PROSITE_PROFILES); IPR002110 (PROSITE_PROFILES); IPR002110 (PROSITE_PROFILES); IPR036770 (SUPERFAMILY)	F:GO:0005515	F:protein binding	ref|XP_033751181.1|ankyrin repeat domain-containing protein 49-like [Pecten maximus]	XP_033751181	1.38924E-83	76.85185185185185	256.144	COG,KOG,ENOG		Ankyrin repeat	8.30E-16	90.9	Rhabditida		0			K21439
	[INTERPRO, BLASTED, ANNOTATED]	TRINITY_DN10054_c0_g1_i1	follistatin-related protein 3	498	1	F:GO:0005515	F:protein binding			G3DSA:3.30.60.30 (GENE3D); IPR002350 (PFAM); G3DSA:3.30.60.30 (GENE3D); IPR002350 (PROSITE_PROFILES); IPR002350 (PROSITE_PROFILES); cd00104 (CDD); cd00104 (CDD); IPR036058 (SUPERFAMILY); IPR036058 (SUPERFAMILY)	F:GO:0005515	F:protein binding	ref|XP_011454177.1|tomoregulin-2 [Crassostrea gigas]	XP_011454177	2.01884E-28	60.563380281690144	110.923	KOG,ENOG	AGRN	Agrin NtA domain	7.30E-11	73.9	Afrotheria		58	C:GO:0043202; P:GO:1902667; P:GO:1903831; C:GO:0043083; C:GO:0044295; P:GO:0007009; F:GO:0035374; F:GO:0005200; C:GO:0005615; F:GO:0042030; P:GO:0006027; P:GO:0006024; P:GO:0010769; P:GO:0055117; P:GO:0030198; P:GO:0071340; P:GO:0032092; P:GO:0043547; P:GO:0045887; F:GO:0043236; F:GO:0044325; C:GO:0005886; F:GO:0002162; P:GO:1903277; P:GO:0086036; C:GO:0005604; P:GO:0045162; P:GO:2000541; F:GO:00…	F:chondroitin sulfate binding; F:dystroglycan binding; P:negative regulation of sodium ion export across plasma membrane; F:ion channel binding; C:extracellular space; P:regulation of neuron differentiation; P:regulation of neurotransmitter receptor activity; P:regulation of microtubule cytoskeleton organization; F:acetylcholine receptor regulator activity; F:organic acid binding; P:positive regu…	K06254	map04512
	[INTERPRO, NO-BLAST]	TRINITY_DN100551_c0_g1_i1	---NA---	762						no IPS match	no IPS match	no IPS match	No Blast Hit					KOG,ENOG	PKDREJ	detection of mechanical stimulus	1.50E-1	43.5	Mammalia		6	P:GO:0070588; P:GO:0080154; C:GO:0005886; P:GO:0060046; P:GO:0050982; F:GO:0005262	F:calcium channel activity; P:regulation of acrosome reaction; P:calcium ion transmembrane transport; P:detection of mechanical stimulus; P:regulation of fertilization; C:plasma membrane	K19921
	[INTERPRO, BLASTED]	TRINITY_DN100551_c1_g1_i1	uncharacterized protein LOC111120020 isoform X2	1155						PS51257 (PROSITE_PROFILES)	no GO terms	no GO terms	ref|XP_022316356.1|uncharacterized protein LOC111120020 isoform X2 [Crassostrea virginica]	XP_022316356	4.50492E-4	45.76271186440678	52.373	KOG,ENOG	PKD1	Polycystin 1, transient receptor potential channel interacting	2.80E-3	50.1	Cetartiodactyla		55	P:GO:0007204; P:GO:0060674; P:GO:0001502; C:GO:0002133; P:GO:0060236; P:GO:0021510; P:GO:0021915; P:GO:0035556; P:GO:0060428; P:GO:0030155; P:GO:0007156; C:GO:0060170; P:GO:0032092; P:GO:0001892; C:GO:0030660; F:GO:0019901; F:GO:0019904; P:GO:0043588; P:GO:0072237; P:GO:0048754; F:GO:0044325; C:GO:0031514; C:GO:0005887; P:GO:0050982; P:GO:0007161; C:GO:0000139; P:GO:0072287; P:GO:0007507; P:GO:00…	F:protein domain specific binding; F:ion channel binding; P:peptide transport; P:positive regulation of cyclin-dependent protein serine/threonine kinase activity; C:polycystin complex; P:establishment of cell polarity; C:lateral plasma membrane; P:regulation of proteasomal protein catabolic process; P:intracellular signal transduction; C:extracellular exosome; P:genitalia development; P:embryonic…	K04985
	[INTERPRO, BLASTED, MAPPED]	TRINITY_DN10055_c0_g1_i16	histone acetyltransferase KAT6A-like	741	2	F:GO:0016740; F:GO:0046872	F:transferase activity; F:metal ion binding			mobidb-lite (MOBIDB_LITE); mobidb-lite (MOBIDB_LITE); mobidb-lite (MOBIDB_LITE); PTHR12247 (PANTHER); PTHR12247:SF99 (PANTHER)	no GO terms	no GO terms	ref|XP_021350168.1|histone acetyltransferase KAT6A-like [Mizuhopecten yessoensis]gb|OWF52005.1|Histone acetyltransferase KAT6A [Mizuhopecten yessoensis]	XP_021350168, OWF52005	1.95035E-29	52.659574468085104	123.25	COG,KOG,ENOG		sterile alpha motif domain containing	1.10E-24	120.6	Bilateria		0
	[INTERPRO, BLASTED, MAPPED, ANNOTATED]	TRINITY_DN10055_c0_g1_i17	histone acetyltransferase KAT6B-like	1539	1	F:GO:0005515	F:protein binding			IPR019787 (PFAM); IPR013083 (G3DSA:3.30.40.GENE3D); IPR001660 (PFAM); IPR013761 (G3DSA:1.10.150.GENE3D); mobidb-lite (MOBIDB_LITE); mobidb-lite (MOBIDB_LITE); mobidb-lite (MOBIDB_LITE); PTHR12247:SF99 (PANTHER); PTHR12247 (PANTHER); IPR019787 (PROSITE_PROFILES); IPR019787 (PROSITE_PROFILES); IPR001660 (PROSITE_PROFILES); cd09583 (CDD); cd15527 (CDD); IPR013761 (SUPERFAMILY); IPR011011 (SUPERFAMIL…	F:GO:0005515	F:protein binding	ref|XP_019632541.1|PREDICTED: histone acetyltransferase KAT6B-like [Branchiostoma belcheri]	XP_019632541	6.02488E-104	55.24752475247525	327.791	COG,KOG,ENOG		sterile alpha motif domain containing	4.90E-72	278.9	Bilateria		0
	[INTERPRO, BLASTED, MAPPED, ANNOTATED]	TRINITY_DN100568_c0_g1_i1	glycine hydroxymethyltransferase	1461	4	P:GO:0019264; P:GO:0035999; F:GO:0004372; F:GO:0030170	P:glycine biosynthetic process from serine; P:tetrahydrofolate interconversion; F:glycine hydroxymethyltransferase activity; F:pyridoxal phosphate binding	EC:2.1.2.1	Glycine hydroxymethyltransferase	IPR001085 (PIRSF); IPR015422 (G3DSA:3.90.1150.GENE3D); IPR039429 (PFAM); IPR015421 (G3DSA:3.40.640.GENE3D); IPR001085 (PANTHER); IPR001085 (CDD); IPR015424 (SUPERFAMILY)	P:GO:0019264; P:GO:0035999; F:GO:0003824; F:GO:0004372; F:GO:0030170	P:glycine biosynthetic process from serine; P:tetrahydrofolate interconversion; F:catalytic activity; F:glycine hydroxymethyltransferase activity; F:pyridoxal phosphate binding	dbj|GAA57056.1|glycine hydroxymethyltransferase [Clonorchis sinensis]	GAA57056	0.0	73.61963190184049	572.392	COG,KOG,ENOG	mel-32	glycine biosynthetic process from serine	1.30E-138	500	Bilateria	EC:2.1.2.1	5	F:GO:0030170; P:GO:0009069; P:GO:0009792; F:GO:0004372; F:GO:0008144	P:embryo development ending in birth or egg hatching; F:drug binding; F:glycine hydroxymethyltransferase activity; P:serine family amino acid metabolic process; F:pyridoxal phosphate binding	K00600	map00260,map00460,map00630,map00670,map00680,map01100,map01110,map01120,map01130,map01200,map01230,map01523
	[INTERPRO, BLASTED, MAPPED, ANNOTATED]	TRINITY_DN100568_c0_g1_i2	Serine hydroxymethyltransferase, cytosolic	1251	4	P:GO:0019264; P:GO:0035999; F:GO:0004372; F:GO:0030170	P:glycine biosynthetic process from serine; P:tetrahydrofolate interconversion; F:glycine hydroxymethyltransferase activity; F:pyridoxal phosphate binding	EC:2.1.2.1	Glycine hydroxymethyltransferase	IPR015421 (G3DSA:3.40.640.GENE3D); IPR015422 (G3DSA:3.90.1150.GENE3D); IPR001085 (PIRSF); IPR015422 (G3DSA:3.90.1150.GENE3D); IPR039429 (PFAM); IPR001085 (PANTHER); IPR001085 (CDD); IPR015424 (SUPERFAMILY)	P:GO:0019264; P:GO:0035999; F:GO:0003824; F:GO:0004372; F:GO:0030170	P:glycine biosynthetic process from serine; P:tetrahydrofolate interconversion; F:catalytic activity; F:glycine hydroxymethyltransferase activity; F:pyridoxal phosphate binding	gb|KFW08743.1|Serine hydroxymethyltransferase, cytosolic [Eurypyga helias]	KFW08743	1.10851E-120	55.95744680851064	366.696	COG,KOG,ENOG	mel-32	glycine biosynthetic process from serine	1.10E-101	377.1	Bilateria	EC:2.1.2.1	5	F:GO:0030170; P:GO:0009069; P:GO:0009792; F:GO:0004372; F:GO:0008144	P:embryo development ending in birth or egg hatching; F:drug binding; F:glycine hydroxymethyltransferase activity; P:serine family amino acid metabolic process; F:pyridoxal phosphate binding	K00600	map00260,map00460,map00630,map00670,map00680,map01100,map01110,map01120,map01130,map01200,map01230,map01523
	[INTERPRO, BLASTED]	TRINITY_DN10056_c0_g1_i1	arginine/serine-rich protein PNISR-like isoform X1	2535						IPR031937 (PFAM); mobidb-lite (MOBIDB_LITE); mobidb-lite (MOBIDB_LITE); mobidb-lite (MOBIDB_LITE); mobidb-lite (MOBIDB_LITE); mobidb-lite (MOBIDB_LITE); mobidb-lite (MOBIDB_LITE); mobidb-lite (MOBIDB_LITE); mobidb-lite (MOBIDB_LITE); mobidb-lite (MOBIDB_LITE); mobidb-lite (MOBIDB_LITE); mobidb-lite (MOBIDB_LITE); mobidb-lite (MOBIDB_LITE); mobidb-lite (MOBIDB_LITE); mobidb-lite (MOBIDB_LITE); mob…	no GO terms	no GO terms	ref|XP_022292773.1|arginine/serine-rich protein PNISR-like isoform X1 [Crassostrea virginica]ref|XP_022292775.1|arginine/serine-rich protein PNISR-like isoform X1 [Crassostrea virginica]	XP_022292773, XP_022292775	5.36442E-46	51.83752417794971	186.422	ENOG	PNISR	Arginine serine-rich protein	1.00E-10	75.9	Bilateria		4	C:GO:0016607; F:GO:0005515; C:GO:0048786; C:GO:0005829	F:protein binding; C:presynaptic active zone; C:nuclear speck; C:cytosol	K13170
	[INTERPRO, BLASTED]	TRINITY_DN10056_c0_g1_i8	arginine/serine-rich protein PNISR-like isoform X1	1230						IPR031937 (PFAM); mobidb-lite (MOBIDB_LITE); mobidb-lite (MOBIDB_LITE); mobidb-lite (MOBIDB_LITE); mobidb-lite (MOBIDB_LITE); mobidb-lite (MOBIDB_LITE); mobidb-lite (MOBIDB_LITE); mobidb-lite (MOBIDB_LITE); mobidb-lite (MOBIDB_LITE); IPR031937 (PANTHER)	no GO terms	no GO terms	ref|XP_022292773.1|arginine/serine-rich protein PNISR-like isoform X1 [Crassostrea virginica]ref|XP_022292775.1|arginine/serine-rich protein PNISR-like isoform X1 [Crassostrea virginica]	XP_022292773, XP_022292775	1.52836E-39	53.75	159.458	ENOG	PNISR	Arginine serine-rich protein	1.70E-6	60.8	Bilateria		4	C:GO:0016607; F:GO:0005515; C:GO:0048786; C:GO:0005829	F:protein binding; C:presynaptic active zone; C:nuclear speck; C:cytosol	K13170
	[INTERPRO, BLASTED, MAPPED, ANNOTATED]	TRINITY_DN10056_c3_g1_i20	TWiK family of potassium channels protein 18-like	1407	3	P:GO:0071805; F:GO:0005267; C:GO:0016020	P:potassium ion transmembrane transport; F:potassium channel activity; C:membrane	EC:7	Translocases	IPR003280 (PRINTS); IPR013099 (PFAM); G3DSA:1.10.287.70 (GENE3D); mobidb-lite (MOBIDB_LITE); mobidb-lite (MOBIDB_LITE); mobidb-lite (MOBIDB_LITE); PTHR11003:SF279 (PANTHER); PTHR11003:SF279 (PANTHER); PTHR11003 (PANTHER); SSF81324 (SUPERFAMILY); SSF81324 (SUPERFAMILY)	P:GO:0071805; F:GO:0005267; C:GO:0016020	P:potassium ion transmembrane transport; F:potassium channel activity; C:membrane	ref|XP_033748360.1|TWiK family of potassium channels protein 7-like [Pecten maximus]ref|XP_033748361.1|TWiK family of potassium channels protein 7-like [Pecten maximus]	XP_033748360, XP_033748361	1.68154E-132	59.42982456140351	399.053	KOG,ENOG		Belongs to the two pore domain potassium channel (TC 1.A.1.8) family	7.30E-67	261.5	Arthropoda		0			K20007
	[INTERPRO, BLASTED, ANNOTATED]	TRINITY_DN10057_c0_g1_i14	glutathione S-transferase 1-1-like	720	2	P:GO:0006749; F:GO:0005515	P:glutathione metabolic process; F:protein binding			IPR036249 (G3DSA:3.40.30.GENE3D); IPR004045 (PFAM); G3DSA:1.20.1050.10 (GENE3D); IPR004046 (PFAM); SFLDG01153 (SFLD); SFLDG00358 (SFLD); PTHR43969 (PANTHER); IPR010987 (PROSITE_PROFILES); IPR004045 (PROSITE_PROFILES); cd03177 (CDD); IPR036249 (SUPERFAMILY); IPR036282 (SUPERFAMILY)	P:GO:0006749; F:GO:0005515	P:glutathione metabolic process; F:protein binding	ref|XP_011420651.2|glutathione S-transferase 1-1 isoform X1 [Crassostrea gigas]	XP_011420651	2.31348E-115	81.32780082987551	338.576	COG,KOG,ENOG	GstD1	Glutathione S-transferase, C-terminal domain	8.10E-46	190.7	Diptera	EC:2.5.1.18	5	C:GO:0005576; F:GO:0018833; P:GO:0006749; F:GO:0004364; C:GO:0005737	P:glutathione metabolic process; F:DDT-dehydrochlorinase activity; C:cytoplasm; F:glutathione transferase activity; C:extracellular region	K00799	map00480,map00980,map00982,map00983,map01524,map05200,map05204,map05225,map05418
	[INTERPRO, BLASTED]	TRINITY_DN10057_c0_g1_i5	glutathione S-transferase 1-1-like	435						G3DSA:1.20.1050.10 (GENE3D); IPR004046 (PFAM); PTHR43969 (PANTHER); IPR010987 (PROSITE_PROFILES); cd03177 (CDD); IPR036282 (SUPERFAMILY)	no GO terms	no GO terms	ref|XP_011420669.1|glutathione S-transferase 1-1 isoform X2 [Crassostrea gigas]	XP_011420669	1.19738E-64	82.3943661971831	204.142	COG,KOG,ENOG		Glutathione S-transferase, N-terminal domain	1.10E-23	116.3	Drosophilidae	EC:2.5.1.18	3	P:GO:0006749; F:GO:0004364; C:GO:0005737	P:glutathione metabolic process; C:cytoplasm; F:glutathione transferase activity	K00799	map00480,map00980,map00982,map00983,map01524,map05200,map05204,map05225,map05418
	[INTERPRO, BLASTED]	TRINITY_DN100594_c0_g2_i1	uncharacterized protein LOC117119091	339						IPR027897 (PFAM); PTHR35083:SF1 (PANTHER); IPR027897 (PANTHER)	no GO terms	no GO terms	ref|XP_033119792.1|uncharacterized protein LOC117119091 [Anneissia japonica]ref|XP_033119793.1|uncharacterized protein LOC117119091 [Anneissia japonica]ref|XP_033119794.1|uncharacterized protein LOC117119091 [Anneissia japonica]	XP_033119792, XP_033119793, XP_033119794	4.3317E-10	50.450450450450454	63.929	ENOG	CXorf38	protein CXorf38 homolog	5.10E-6	57.4	Rodentia		0
	[INTERPRO, BLASTED, MAPPED, ANNOTATED]	TRINITY_DN1005_c0_g1_i5	mitochondrial glutathione reductase	1362	5	P:GO:0006749; P:GO:0045454; F:GO:0004362; F:GO:0050660; F:GO:0050661	P:glutathione metabolic process; P:cell redox homeostasis; F:glutathione-disulfide reductase (NADPH) activity; F:flavin adenine dinucleotide binding; F:NADP binding	EC:1.8.1.7; EC:1.8.1.8	Glutathione-disulfide reductase; Protein-disulfide reductase	PR00411 (PRINTS); PR00368 (PRINTS); IPR036188 (G3DSA:3.50.50.GENE3D); IPR036188 (G3DSA:3.50.50.GENE3D); IPR004099 (PFAM); IPR001100 (PIRSF); IPR006322 (TIGRFAM); IPR023753 (PFAM); IPR016156 (G3DSA:3.30.390.GENE3D); IPR006322 (PANTHER); PTHR42737:SF2 (PANTHER); IPR036188 (SUPERFAMILY); IPR016156 (SUPERFAMILY)	P:GO:0006749; P:GO:0045454; F:GO:0004362; F:GO:0016491; F:GO:0050660; F:GO:0050661	P:glutathione metabolic process; P:cell redox homeostasis; F:glutathione-disulfide reductase (NADPH) activity; F:oxidoreductase activity; F:flavin adenine dinucleotide binding; F:NADP binding	gb|RUS90998.1|hypothetical protein EGW08_001215 [Elysia chlorotica]	RUS90998	0.0	84.76821192052981	622.083	COG,KOG,ENOG	GSR	glutathione-disulfide reductase activity	1.10E-163	583.2	Metazoa	EC:1.8.1.7	29	P:GO:0015949; P:GO:0002931; P:GO:0007568; C:GO:0009897; P:GO:0022900; P:GO:0035094; P:GO:0046686; P:GO:0045471; C:GO:0005759; F:GO:0050661; P:GO:0034599; P:GO:0033189; P:GO:0006749; F:GO:0016651; F:GO:0098622; P:GO:0000303; F:GO:0050660; P:GO:0046677; P:GO:0098869; F:GO:0042803; P:GO:0042493; P:GO:0042395; P:GO:0010041; F:GO:0004362; P:GO:0007283; F:GO:0043295; P:GO:0014823; F:GO:0009055; C:GO:00…	F:NADP binding; C:cytosol; P:response to ischemia; F:electron transfer activity; P:response to ethanol; P:cellular response to oxidative stress; C:mitochondrial matrix; P:ecdysis, collagen and cuticulin-based cuticle; P:response to drug; P:spermatogenesis; P:cellular oxidant detoxification; P:aging; F:flavin adenine dinucleotide binding; F:protein homodimerization activity; P:response to cadmium …	K00383	map00480,map04918
	[INTERPRO, BLASTED, ANNOTATED]	TRINITY_DN10060_c0_g1_i1	carbonyl reductase [NADPH] 1-like isoform X2	834	1	F:GO:0016491	F:oxidoreductase activity	EC:1	Oxidoreductases	IPR002347 (PRINTS); IPR002347 (PFAM); G3DSA:3.40.50.720 (GENE3D); PTHR43963 (PANTHER); cd05324 (CDD); IPR036291 (SUPERFAMILY)	F:GO:0016491	F:oxidoreductase activity	ref|XP_021378333.1|carbonyl reductase [NADPH] 1-like isoform X3 [Mizuhopecten yessoensis]	XP_021378333	2.37326E-115	76.53429602888086	340.502	COG,KOG,ENOG		15-hydroxyprostaglandin dehydrogenase (NADP+) activity	7.40E-83	313.9	Bilateria	EC:1.1.1.189; EC:1.1.1.197; EC:1.1.1.184	0			K00079	map00590,map00790,map00980,map01100,map05204
	[INTERPRO, BLASTED, ANNOTATED]	TRINITY_DN10060_c0_g1_i4	carbonyl reductase [NADPH] 1-like isoform X2	834	1	F:GO:0016491	F:oxidoreductase activity	EC:1	Oxidoreductases	IPR002347 (PRINTS); IPR002347 (PFAM); G3DSA:3.40.50.720 (GENE3D); PTHR43963 (PANTHER); cd05324 (CDD); IPR036291 (SUPERFAMILY)	F:GO:0016491	F:oxidoreductase activity	ref|XP_021378333.1|carbonyl reductase [NADPH] 1-like isoform X3 [Mizuhopecten yessoensis]	XP_021378333	1.05673E-115	76.53429602888086	341.658	COG,KOG,ENOG		15-hydroxyprostaglandin dehydrogenase (NADP+) activity	4.30E-83	314.7	Bilateria	EC:1.1.1.189; EC:1.1.1.197; EC:1.1.1.184	0			K00079	map00590,map00790,map00980,map01100,map05204
	[INTERPRO, BLASTED, MAPPED]	TRINITY_DN100612_c0_g1_i1	b(0,+)-type amino acid transporter 1-like isoform X2	477	4	P:GO:0055085; F:GO:0022857; C:GO:0016020; C:GO:0016021	P:transmembrane transport; F:transmembrane transporter activity; C:membrane; C:integral component of membrane			G3DSA:1.20.1740.10 (GENE3D); PTHR11785 (PANTHER); PTHR11785:SF354 (PANTHER)	no GO terms	no GO terms	ref|XP_025116047.1|b(0,+)-type amino acid transporter 1-like isoform X2 [Pomacea canaliculata]	XP_025116047	2.26802E-31	64.74358974358974	124.405	COG,KOG,ENOG		amino acid transmembrane transporter activity. It is involved in the biological process described with amino acid transmembrane transport	1.30E-11	76.3	Arthropoda		8	F:GO:0015179; F:GO:0008514; P:GO:1902475; P:GO:0098656; C:GO:0005887; P:GO:0015807; F:GO:0015318; F:GO:0015297	P:L-alpha-amino acid transmembrane transport; C:integral component of plasma membrane; P:anion transmembrane transport; P:L-amino acid transport; F:L-amino acid transmembrane transporter activity; F:antiporter activity; F:inorganic molecular entity transmembrane transporter activity; F:organic anion transmembrane transporter activity	K13868	map04974
	[INTERPRO, BLASTED, MAPPED, ANNOTATED]	TRINITY_DN10061_c0_g1_i2	syntaxin-like	894	3	P:GO:0017157; F:GO:0000149; C:GO:0016021	P:regulation of exocytosis; F:SNARE binding; C:integral component of membrane			G3DSA:1.20.58.70 (GENE3D); G3DSA:1.20.5.110 (GENE3D); IPR000727 (PFAM); IPR006011 (PFAM); mobidb-lite (MOBIDB_LITE); mobidb-lite (MOBIDB_LITE); IPR028669 (PTHR19957:PANTHER); PTHR19957 (PANTHER); IPR000727 (PROSITE_PROFILES); IPR010989 (SUPERFAMILY)	P:GO:0016192; P:GO:0017157; F:GO:0000149; C:GO:0016020; C:GO:0016021	P:vesicle-mediated transport; P:regulation of exocytosis; F:SNARE binding; C:membrane; C:integral component of membrane	ref|XP_033738347.1|syntaxin-like [Pecten maximus]	XP_033738347	1.61191E-42	61.276595744680854	155.992	COG,KOG,ENOG	Syx1A	Syntaxin-like protein	3.30E-4	52.8	Paraneoptera		27	C:GO:0016021; P:GO:0097480; P:GO:0016081; C:GO:0008021; P:GO:0007349; P:GO:0045995; C:GO:0031201; P:GO:0048489; F:GO:0005484; P:GO:0051128; P:GO:0044087; P:GO:0000281; P:GO:1902875; P:GO:0007274; C:GO:0043195; F:GO:0000149; P:GO:0007317; P:GO:1903429; P:GO:0006886; P:GO:0043900; P:GO:0017156; P:GO:0060281; P:GO:0045026; C:GO:0005886; P:GO:0015833; P:GO:0007482; P:GO:0031629	P:synaptic vesicle fusion to presynaptic active zone membrane; P:cellularization; P:peptide transport; C:synaptic vesicle; P:regulation of pole plasm oskar mRNA localization; P:regulation of cellular component organization; C:SNARE complex; P:regulation of cellular component biogenesis; P:plasma membrane fusion; P:establishment of synaptic vesicle localization; P:synaptic vesicle transport; F:SNA…	K04560	map04130,map04721,map04911,map05031
	[INTERPRO, NO-BLAST, ANNOTATED]	TRINITY_DN100621_c0_g1_i1	---NA---	507	1	F:GO:0005515	F:protein binding			IPR013783 (G3DSA:2.60.40.GENE3D); IPR003961 (PFAM); IPR003961 (PROSITE_PROFILES); IPR036116 (SUPERFAMILY)	F:GO:0005515	F:protein binding	No Blast Hit					COG,KOG,ENOG	PTPRJ	Protein tyrosine phosphatase, receptor type, J	6.60E-4	50.8	Actinopterygii	EC:3.1.3.48	36	P:GO:0010759; P:GO:0007507; P:GO:0048709; P:GO:0043312; P:GO:0043116; P:GO:0050918; P:GO:2000272; P:GO:0008285; P:GO:0010572; C:GO:0005911; F:GO:0008013; P:GO:0030308; P:GO:0035335; F:GO:0005161; P:GO:0001570; F:GO:0045295; F:GO:0070097; F:GO:0051019; P:GO:0051894; P:GO:0050860; C:GO:0001772; P:GO:0043407; P:GO:0030194; F:GO:0004725; C:GO:0035579; C:GO:0009986; P:GO:0042059; F:GO:0042802; C:GO:00…	P:negative regulation of vascular permeability; P:negative regulation of protein kinase B signaling; P:negative regulation of cell population proliferation; P:negative regulation of signaling receptor activity; P:negative regulation of cell growth; C:specific granule membrane; F:delta-catenin binding; P:positive regulation of protein kinase B signaling; P:positive regulation of adherens junction …	K05698,K18034	map04520
	[INTERPRO, BLASTED, MAPPED, ANNOTATED]	TRINITY_DN100628_c0_g1_i1	molecular chaperone, putative	1041	3	P:GO:0006457; F:GO:0031072; F:GO:0051082	P:protein folding; F:heat shock protein binding; F:unfolded protein binding			IPR001623 (PRINTS); G3DSA:2.60.260.20 (GENE3D); G3DSA:2.60.260.20 (GENE3D); IPR001305 (PFAM); G3DSA:2.10.230.10 (GENE3D); IPR036869 (G3DSA:1.10.287.GENE3D); IPR001623 (PFAM); IPR002939 (PFAM); PTHR43096:SF48 (PANTHER); PTHR43096 (PANTHER); IPR001305 (PROSITE_PROFILES); IPR001623 (PROSITE_PROFILES); cd10747 (CDD); IPR001623 (CDD); IPR036869 (SUPERFAMILY); IPR008971 (SUPERFAMILY); IPR008971 (SUPERF…	P:GO:0006457; F:GO:0031072; F:GO:0051082	P:protein folding; F:heat shock protein binding; F:unfolded protein binding	gb|EEC11365.1|molecular chaperone, putative, partial [Ixodes scapularis]	EEC11365	3.20627E-56	54.78260869565217	194.126	COG,ENOG	dnaJ	ATP binding to DnaK triggers the release of the substrate protein, thus completing the reaction cycle. Several rounds of ATP-dependent interactions between DnaJ, DnaK and GrpE are required for fully efficient folding. Also involved, together with DnaK and GrpE, in the DNA replication of plasmids through activation of initiation proteins	1.10E-46	194.1	Moraxellaceae		19	C:GO:0016020; P:GO:0051085; F:GO:0003756; F:GO:0051082; P:GO:0009408; P:GO:0006259; P:GO:1903506; F:GO:0051087; P:GO:0042026; P:GO:0044403; F:GO:0008270; F:GO:0015035; F:GO:0016989; P:GO:0065003; P:GO:0016032; P:GO:0006260; P:GO:0051704; C:GO:0032991; C:GO:0005829	P:viral process; P:biological process involved in symbiotic interaction; C:membrane; F:sigma factor antagonist activity; P:chaperone cofactor-dependent protein refolding; F:unfolded protein binding; F:protein disulfide isomerase activity; F:zinc ion binding; P:protein refolding; P:response to heat; P:regulation of nucleic acid-templated transcription; F:chaperone binding; C:cytosol; F:protein-dis…	K03686
	[INTERPRO, BLASTED, ANNOTATED]	TRINITY_DN10062_c0_g1_i1	complement C1q-like protein 4	492	1	F:GO:0005515	F:protein binding			IPR001073 (PFAM); IPR008983 (G3DSA:2.60.120.GENE3D); mobidb-lite (MOBIDB_LITE); mobidb-lite (MOBIDB_LITE); PTHR22923:SF102 (PANTHER); PTHR22923 (PANTHER); IPR001073 (PROSITE_PROFILES); IPR008983 (SUPERFAMILY)	F:GO:0005515	F:protein binding	ref|XP_025109412.1|complement C1q-like protein 4 [Pomacea canaliculata]	XP_025109412	5.42531E-12	61.8421052631579	69.3218	ENOG		Complement component C1q domain.	1.10E-4	53.5	Actinopterygii		0
	[INTERPRO, BLASTED, ANNOTATED]	TRINITY_DN10062_c0_g1_i4	C1q-related factor-like isoform X1	954	1	F:GO:0005515	F:protein binding			IPR001073 (PRINTS); IPR001073 (PFAM); IPR008983 (G3DSA:2.60.120.GENE3D); mobidb-lite (MOBIDB_LITE); mobidb-lite (MOBIDB_LITE); PTHR22923 (PANTHER); PTHR22923:SF102 (PANTHER); IPR001073 (PROSITE_PROFILES); IPR008983 (SUPERFAMILY)	F:GO:0005515	F:protein binding	ref|XP_021347756.1|uncharacterized protein LOC110446775 [Mizuhopecten yessoensis]gb|OWF56505.1|Cerebellin-3 [Mizuhopecten yessoensis]	XP_021347756, OWF56505	3.58991E-15	49.23076923076923	82.8037	ENOG	C1QL4	negative regulation of fibroblast proliferation	1.20E-12	80.9	Metazoa		6	F:GO:0042802; P:GO:0045599; P:GO:0001933; P:GO:0048147; P:GO:0070373; C:GO:0005615	C:extracellular space; F:identical protein binding; P:negative regulation of protein phosphorylation; P:negative regulation of fibroblast proliferation; P:negative regulation of fat cell differentiation; P:negative regulation of ERK1 and ERK2 cascade
	[INTERPRO, BLASTED, ANNOTATED]	TRINITY_DN10062_c0_g1_i6	complement C1q-like protein 4	960	1	F:GO:0005515	F:protein binding			IPR001073 (PRINTS); IPR001073 (PFAM); IPR008983 (G3DSA:2.60.120.GENE3D); PTHR22923:SF102 (PANTHER); PTHR22923 (PANTHER); IPR001073 (PROSITE_PROFILES); cd14686 (CDD); IPR008983 (SUPERFAMILY)	F:GO:0005515	F:protein binding	ref|XP_021359604.1|cerebellin-2-like [Mizuhopecten yessoensis]	XP_021359604	3.15199E-18	50.0	91.2781	ENOG	C1QL1	complement component 1, q subcomponent-like	2.10E-9	70.1	Vertebrata		9	C:GO:0044301; P:GO:0016322; F:GO:0005102; C:GO:0043083; P:GO:0099558; C:GO:0098793; C:GO:0005737; P:GO:0061743; P:GO:0007626	C:synaptic cleft; P:locomotory behavior; P:neuron remodeling; C:climbing fiber; P:maintenance of synapse structure; C:cytoplasm; P:motor learning; F:signaling receptor binding; C:presynapse
	[INTERPRO, BLASTED, MAPPED, ANNOTATED]	TRINITY_DN10064_c0_g1_i10	microtubule-associated protein RP/EB family member 1-like	321	3	P:GO:0031110; F:GO:0051010; C:GO:0005815	P:regulation of microtubule polymerization or depolymerization; F:microtubule plus-end binding; C:microtubule organizing center			IPR036872 (G3DSA:1.10.418.GENE3D); IPR001715 (PFAM); IPR027328 (PANTHER); IPR027739 (PTHR10623:PANTHER); IPR001715 (PROSITE_PROFILES); IPR036872 (SUPERFAMILY)	P:GO:0031110; F:GO:0005515; F:GO:0008017; F:GO:0051010; C:GO:0005815	P:regulation of microtubule polymerization or depolymerization; F:protein binding; F:microtubule binding; F:microtubule plus-end binding; C:microtubule organizing center	ref|XP_014260918.1|microtubule-associated protein RP/EB family member 1 isoform X2 [Cimex lectularius]	XP_014260918	3.77153E-44	88.88888888888889	151.754	COG,KOG,ENOG		EB1-like C-terminal motif	2.30E-32	144.8	Paraneoptera		16	P:GO:0007423; F:GO:0008017; P:GO:0007629; F:GO:0017022; P:GO:0007605; P:GO:0000022; C:GO:0044295; P:GO:0040001; C:GO:0005874; P:GO:0035011; C:GO:0005875; P:GO:0042060; P:GO:0051225; C:GO:0005737; P:GO:0030951; P:GO:0030589	C:axonal growth cone; P:establishment of mitotic spindle localization; P:wound healing; C:cytoplasm; C:microtubule; P:establishment or maintenance of microtubule cytoskeleton polarity; C:microtubule associated complex; P:sensory organ development; P:pseudocleavage involved in syncytial blastoderm formation; P:mitotic spindle elongation; P:spindle assembly; P:flight behavior; F:myosin binding; P:m…	K10436
	[INTERPRO, BLASTED, MAPPED, ANNOTATED]	TRINITY_DN10064_c0_g1_i6	microtubule-associated protein RP/EB family member 1-like	321	3	P:GO:0031110; F:GO:0051010; C:GO:0005815	P:regulation of microtubule polymerization or depolymerization; F:microtubule plus-end binding; C:microtubule organizing center			IPR036872 (G3DSA:1.10.418.GENE3D); IPR001715 (PFAM); IPR027328 (PANTHER); IPR027739 (PTHR10623:PANTHER); IPR001715 (PROSITE_PROFILES); IPR036872 (SUPERFAMILY)	P:GO:0031110; F:GO:0005515; F:GO:0008017; F:GO:0051010; C:GO:0005815	P:regulation of microtubule polymerization or depolymerization; F:protein binding; F:microtubule binding; F:microtubule plus-end binding; C:microtubule organizing center	ref|XP_014260918.1|microtubule-associated protein RP/EB family member 1 isoform X2 [Cimex lectularius]	XP_014260918	3.77153E-44	88.88888888888889	151.754	COG,KOG,ENOG		EB1-like C-terminal motif	2.30E-32	144.8	Paraneoptera		16	P:GO:0007423; F:GO:0008017; P:GO:0007629; F:GO:0017022; P:GO:0007605; P:GO:0000022; C:GO:0044295; P:GO:0040001; C:GO:0005874; P:GO:0035011; C:GO:0005875; P:GO:0042060; P:GO:0051225; C:GO:0005737; P:GO:0030951; P:GO:0030589	C:axonal growth cone; P:establishment of mitotic spindle localization; P:wound healing; C:cytoplasm; C:microtubule; P:establishment or maintenance of microtubule cytoskeleton polarity; C:microtubule associated complex; P:sensory organ development; P:pseudocleavage involved in syncytial blastoderm formation; P:mitotic spindle elongation; P:spindle assembly; P:flight behavior; F:myosin binding; P:m…	K10436
	[INTERPRO, BLASTED, ANNOTATED]	TRINITY_DN10065_c0_g1_i9	tyrosine-protein kinase RYK-like isoform X1	1791	3	P:GO:0006468; F:GO:0004672; F:GO:0005524	P:protein phosphorylation; F:protein kinase activity; F:ATP binding	EC:2.7.1	Transferring phosphorus-containing groups	IPR001245 (PRINTS); IPR003306 (PFAM); IPR038677 (G3DSA:2.60.40.GENE3D); G3DSA:3.30.200.20 (GENE3D); G3DSA:1.10.510.10 (GENE3D); IPR001245 (PFAM); PTHR24416:SF531 (PANTHER); PTHR24416 (PANTHER); IPR000719 (PROSITE_PROFILES); IPR003306 (PROSITE_PROFILES); IPR011009 (SUPERFAMILY)	P:GO:0006468; F:GO:0004672; F:GO:0005524	P:protein phosphorylation; F:protein kinase activity; F:ATP binding	ref|XP_025078721.1|tyrosine-protein kinase RYK-like isoform X1 [Pomacea canaliculata]	XP_025078721	0.0	74.79406919275124	645.966	KOG,ENOG	RYK	Receptor-like tyrosine kinase	1.00E-137	497.3	Metatheria	EC:2.7.10.1	23	P:GO:1902668; F:GO:1904929; P:GO:0036518; F:GO:0005109; P:GO:1904953; P:GO:0033278; P:GO:0007416; P:GO:0022038; P:GO:1904938; P:GO:0048705; P:GO:0071679; P:GO:0043410; F:GO:0042813; P:GO:0045665; P:GO:0048843; F:GO:0017147; P:GO:0001934; C:GO:0005634; C:GO:0005887; C:GO:0005737; P:GO:0010771; P:GO:1905330; P:GO:0060070	C:integral component of plasma membrane; P:planar cell polarity pathway involved in axon guidance; P:negative regulation of cell morphogenesis involved in differentiation; P:negative regulation of neuron differentiation; F:Wnt-activated receptor activity; P:negative regulation of axon extension involved in axon guidance; P:cell proliferation in midbrain; P:regulation of morphogenesis of an epithe…	K05128	map04360
	[INTERPRO, BLASTED, MAPPED, ANNOTATED]	TRINITY_DN100671_c0_g2_i3	phosphatidylinositol N-acetylglucosaminyltransferase subunit Q-like isoform X2	1197	3	P:GO:0006506; F:GO:0017176; C:GO:0016021	P:GPI anchor biosynthetic process; F:phosphatidylinositol N-acetylglucosaminyltransferase activity; C:integral component of membrane	EC:2.4.1.198	Phosphatidylinositol N-acetylglucosaminyltransferase	IPR007720 (PFAM); IPR007720 (PANTHER)	P:GO:0006506; F:GO:0017176; C:GO:0016021	P:GPI anchor biosynthetic process; F:phosphatidylinositol N-acetylglucosaminyltransferase activity; C:integral component of membrane	ref|XP_021359875.1|phosphatidylinositol N-acetylglucosaminyltransferase subunit Q-like isoform X2 [Mizuhopecten yessoensis]ref|XP_021359876.1|phosphatidylinositol N-acetylglucosaminyltransferase subunit Q-like isoform X2 [Mizuhopecten yessoensis]ref|XP_021359877.1|phosphatidylinositol N-acetylglucosaminyltransferase subunit Q-like isoform X2 [Mizuhopecten yessoensis]gb|OWF47254.1|Phosphatidylinos…	XP_021359875, XP_021359876, XP_021359877, OWF47254	3.41948E-89	63.08539944903581	287.345	KOG,ENOG	PIGQ	Phosphatidylinositol N-acetylglucosaminyltransferase subunit Q	1.40E-63	250.4	Rodentia		3	P:GO:0016254; P:GO:0005975; C:GO:0000506	P:preassembly of GPI anchor in ER membrane; P:carbohydrate metabolic process; C:glycosylphosphatidylinositol-N-acetylglucosaminyltransferase (GPI-GnT) complex	K03860	map00563,map01100
	[INTERPRO, BLASTED, MAPPED]	TRINITY_DN10067_c0_g1_i2	akirin 2	603	1	C:GO:0005634	C:nucleus			mobidb-lite (MOBIDB_LITE); mobidb-lite (MOBIDB_LITE); mobidb-lite (MOBIDB_LITE); IPR024132 (PANTHER)	no GO terms	no GO terms	gb|AIT37778.1|Akirin2 [Crassostrea hongkongensis]	AIT37778	1.22817E-75	77.08333333333333	233.417	KOG,ENOG	AKIRIN2	positive regulation of interleukin-6 production	2.00E-45	189.1	Bilateria		19	C:GO:0017053; C:GO:0000228; F:GO:0003712; P:GO:0032496; P:GO:0010629; P:GO:0000122; C:GO:0000791; P:GO:0007526; P:GO:0045944; C:GO:0005654; P:GO:0050829; P:GO:0045089; C:GO:0005700; F:GO:0019899; P:GO:0009792; P:GO:0008284; P:GO:0010950; P:GO:0051704; P:GO:0032755	P:larval somatic muscle development; F:transcription coregulator activity; P:positive regulation of innate immune response; P:response to lipopolysaccharide; P:positive regulation of endopeptidase activity; P:positive regulation of cell population proliferation; F:enzyme binding; P:negative regulation of transcription by RNA polymerase II; C:polytene chromosome; P:positive regulation of interleuk…
	[INTERPRO, BLASTED, MAPPED]	TRINITY_DN10067_c0_g1_i8	akirin 2	579	1	C:GO:0005634	C:nucleus			mobidb-lite (MOBIDB_LITE); mobidb-lite (MOBIDB_LITE); mobidb-lite (MOBIDB_LITE); IPR024132 (PANTHER)	no GO terms	no GO terms	gb|AIT37778.1|Akirin2 [Crassostrea hongkongensis]	AIT37778	3.1617E-78	77.43589743589743	239.58	KOG,ENOG	akirin	positive regulation of interleukin-6 production	2.60E-42	178.7	Insecta		10	F:GO:0003712; C:GO:0000228; P:GO:0010628; P:GO:0050829; P:GO:0045089; C:GO:0005700; C:GO:0000791; P:GO:0007526; P:GO:0051704; P:GO:0045944	P:larval somatic muscle development; P:defense response to Gram-negative bacterium; F:transcription coregulator activity; C:nuclear chromosome; P:positive regulation of innate immune response; P:multi-organism process; C:euchromatin; C:polytene chromosome; P:positive regulation of transcription by RNA polymerase II; P:positive regulation of gene expression
	[INTERPRO, BLASTED]	TRINITY_DN100682_c1_g1_i3	PREDICTED: uncharacterized protein LOC109056544	774						PTHR47027:SF7 (PANTHER); PTHR47027 (PANTHER)	no GO terms	no GO terms	ref|XP_018929277.1|PREDICTED: uncharacterized protein LOC109056544 [Cyprinus carpio]	XP_018929277	7.77785E-61	59.91561181434599	204.912	KOG,ENOG		protein phosphatase regulator activity	8.30E-41	174.1	Bilateria		0
	[INTERPRO, BLASTED]	TRINITY_DN100682_c1_g1_i6	PREDICTED: uncharacterized protein LOC102810040	363						IPR000477 (PFAM); IPR000477 (PROSITE_PROFILES)	no GO terms	no GO terms	ref|XP_006813392.1|PREDICTED: uncharacterized protein LOC102810040 [Saccoglossus kowalevskii]	XP_006813392	2.2074E-14	60.833333333333336	76.6406	KOG,ENOG		protein phosphatase regulator activity	2.30E-12	78.6	Bilateria		0
	[INTERPRO, BLASTED]	TRINITY_DN10068_c0_g1_i1	uncharacterized protein LOC117316104 isoform X3	1878						IPR041966 (G3DSA:3.30.420.GENE3D); IPR035437 (G3DSA:2.40.50.GENE3D); IPR002999 (PFAM); IPR035437 (G3DSA:2.40.50.GENE3D); G3DSA:2.30.30.140 (GENE3D); mobidb-lite (MOBIDB_LITE); mobidb-lite (MOBIDB_LITE); mobidb-lite (MOBIDB_LITE); mobidb-lite (MOBIDB_LITE); mobidb-lite (MOBIDB_LITE); PTHR22948 (PANTHER); PTHR22948:SF14 (PANTHER); PTHR22948 (PANTHER); PTHR22948:SF14 (PANTHER); IPR025605 (PROSITE_PR…	no GO terms	no GO terms	ref|XP_033726487.1|uncharacterized protein LOC117316104 isoform X3 [Pecten maximus]	XP_033726487	1.41955E-110	57.46268656716418	367.081	COG,KOG,ENOG	TDRD7	Tudor domain containing 7	7.90E-24	119	Actinopterygii		14	P:GO:0002089; P:GO:0010529; P:GO:0010608; F:GO:0003729; P:GO:1990511; C:GO:0043186; C:GO:0048471; P:GO:0007283; C:GO:0033391; P:GO:0007281; C:GO:0005759; C:GO:1990904; F:GO:0047485; P:GO:0070306	P:lens morphogenesis in camera-type eye; F:protein N-terminus binding; C:perinuclear region of cytoplasm; P:negative regulation of transposition; C:ribonucleoprotein complex; C:chromatoid body; P:germ cell development; C:P granule; P:piRNA biosynthetic process; C:mitochondrial matrix; P:spermatogenesis; P:posttranscriptional regulation of gene expression; F:mRNA binding; P:lens fiber cell differe…	K18405
	[INTERPRO, BLASTED, MAPPED]	TRINITY_DN10068_c0_g1_i5	tudor domain-containing protein 7-like	2907	1	C:GO:0005737	C:cytoplasm			IPR041966 (G3DSA:3.30.420.GENE3D); IPR035437 (G3DSA:2.40.50.GENE3D); G3DSA:3.30.160.20 (GENE3D); G3DSA:2.30.30.140 (GENE3D); IPR035437 (G3DSA:2.40.50.GENE3D); IPR025605 (PFAM); IPR002999 (PFAM); IPR041966 (G3DSA:3.30.420.GENE3D); mobidb-lite (MOBIDB_LITE); mobidb-lite (MOBIDB_LITE); mobidb-lite (MOBIDB_LITE); mobidb-lite (MOBIDB_LITE); mobidb-lite (MOBIDB_LITE); mobidb-lite (MOBIDB_LITE); mobidb-…	no GO terms	no GO terms	ref|XP_022322728.1|tudor domain-containing protein 7-like [Crassostrea virginica]ref|XP_022322736.1|tudor domain-containing protein 7-like [Crassostrea virginica]	XP_022322728, XP_022322736	1.13089E-145	53.42920353982301	473.781	COG,KOG		gamete generation	1.70E-33	151.8	Eukaryota		0			K18405
	[INTERPRO, BLASTED]	TRINITY_DN10068_c0_g1_i8	tudor domain-containing protein 7-like	651						IPR041966 (G3DSA:3.30.420.GENE3D); IPR025605 (PFAM); mobidb-lite (MOBIDB_LITE); mobidb-lite (MOBIDB_LITE); PTHR22948 (PANTHER); PTHR22948:SF60 (PANTHER); IPR025605 (PROSITE_PROFILES); cd09972 (CDD)	no GO terms	no GO terms	ref|XP_021379223.1|tudor domain-containing protein 7A-like [Mizuhopecten yessoensis]	XP_021379223	6.25133E-35	57.79816513761468	139.428	COG,KOG		gamete generation	2.80E-13	82.4	Eukaryota		0			K18405
	[INTERPRO, BLASTED]	TRINITY_DN10068_c1_g2_i3	TBC1 domain family member 25-like isoform X1	3060						G3DSA:1.10.472.80 (GENE3D); G3DSA:1.10.8.270 (GENE3D); IPR000195 (PFAM); mobidb-lite (MOBIDB_LITE); mobidb-lite (MOBIDB_LITE); mobidb-lite (MOBIDB_LITE); mobidb-lite (MOBIDB_LITE); mobidb-lite (MOBIDB_LITE); mobidb-lite (MOBIDB_LITE); mobidb-lite (MOBIDB_LITE); mobidb-lite (MOBIDB_LITE); mobidb-lite (MOBIDB_LITE); mobidb-lite (MOBIDB_LITE); PTHR22957 (PANTHER); PTHR22957:SF333 (PANTHER); IPR00019…	no GO terms	no GO terms	ref|XP_033745215.1|TBC1 domain family member 25-like isoform X1 [Pecten maximus]ref|XP_033745216.1|TBC1 domain family member 25-like isoform X2 [Pecten maximus]ref|XP_033745217.1|TBC1 domain family member 25-like isoform X1 [Pecten maximus]	XP_033745215, XP_033745216, XP_033745217	0.0	80.29045643153528	665.611	COG,KOG,ENOG	TBC1D25	regulation of vesicle fusion	6.70E-166	591.7	Bilateria		12	P:GO:0002066; C:GO:0012505; P:GO:0007298; P:GO:0090630; C:GO:0005776; P:GO:0008340; P:GO:0015833; P:GO:1901096; F:GO:0031267; P:GO:0031338; P:GO:0006886; F:GO:0005096	P:determination of adult lifespan; P:peptide transport; P:regulation of vesicle fusion; C:autophagosome; P:regulation of autophagosome maturation; F:small GTPase binding; F:GTPase activator activity; C:endomembrane system; P:columnar/cuboidal epithelial cell development; P:activation of GTPase activity; P:intracellular protein transport; P:border follicle cell migration
	[INTERPRO, BLASTED, ANNOTATED]	TRINITY_DN10069_c0_g1_i1	general transcription factor 3C polypeptide 5-like isoform X1	1203	2	P:GO:0006384; C:GO:0000127	P:transcription initiation from RNA polymerase III promoter; C:transcription factor TFIIIC complex			IPR019136 (PFAM); IPR042536 (G3DSA:3.30.200.GENE3D); IPR041499 (PFAM); IPR040454 (PANTHER); PTHR13230:SF5 (PANTHER)	P:GO:0006384; C:GO:0000127	P:transcription initiation from RNA polymerase III promoter; C:transcription factor TFIIIC complex	ref|XP_011431744.1|general transcription factor 3C polypeptide 5 [Crassostrea gigas]ref|XP_034302884.1|general transcription factor 3C polypeptide 5 [Crassostrea gigas]	XP_011431744, XP_034302884	1.61562E-101	64.8989898989899	318.546	KOG,ENOG	GTF3C5	general transcription factor	1.30E-72	280.4	Rodentia		7	P:GO:0035914; P:GO:0042797; P:GO:0006399; P:GO:0042791; C:GO:0000127; C:GO:0005654; P:GO:0016072	P:5S class rRNA transcription by RNA polymerase III; P:tRNA transcription by RNA polymerase III; C:transcription factor TFIIIC complex; P:skeletal muscle cell differentiation; P:tRNA metabolic process; P:rRNA metabolic process; C:nucleoplasm	K15202
	[INTERPRO, BLASTED, ANNOTATED]	TRINITY_DN10069_c0_g1_i21	general transcription factor 3C polypeptide 5-like isoform X1	819	2	P:GO:0006384; C:GO:0000127	P:transcription initiation from RNA polymerase III promoter; C:transcription factor TFIIIC complex			IPR042536 (G3DSA:3.30.200.GENE3D); IPR041499 (PFAM); IPR040454 (PANTHER); PTHR13230:SF5 (PANTHER)	P:GO:0006384; C:GO:0000127	P:transcription initiation from RNA polymerase III promoter; C:transcription factor TFIIIC complex	ref|XP_011431744.1|general transcription factor 3C polypeptide 5 [Crassostrea gigas]ref|XP_034302884.1|general transcription factor 3C polypeptide 5 [Crassostrea gigas]	XP_011431744, XP_034302884	2.26202E-67	63.86861313868613	225.713	KOG,ENOG	GTF3C5	general transcription factor	1.80E-41	176.4	Rodentia		7	P:GO:0035914; P:GO:0042797; P:GO:0006399; P:GO:0042791; C:GO:0000127; C:GO:0005654; P:GO:0016072	P:5S class rRNA transcription by RNA polymerase III; P:tRNA transcription by RNA polymerase III; C:transcription factor TFIIIC complex; P:skeletal muscle cell differentiation; P:tRNA metabolic process; P:rRNA metabolic process; C:nucleoplasm	K15202
	[INTERPRO, BLASTED]	TRINITY_DN1006_c1_g1_i8	uncharacterized protein LOC105337388 isoform X1	2097						IPR043128 (G3DSA:3.30.70.GENE3D); IPR000477 (PFAM); PTHR47027:SF11 (PANTHER); PTHR47027 (PANTHER); IPR000477 (PROSITE_PROFILES); cd01650 (CDD); IPR043502 (SUPERFAMILY)	no GO terms	no GO terms	ref|XP_034313012.1|uncharacterized protein LOC105337388 isoform X1 [Crassostrea gigas]ref|XP_034313013.1|uncharacterized protein LOC105337388 isoform X1 [Crassostrea gigas]	XP_034313012, XP_034313013	1.32439E-146	58.6608442503639	458.759	KOG,ENOG		protein phosphatase regulator activity	2.60E-102	379.8	Bilateria		0
	[INTERPRO, BLASTED, MAPPED, ANNOTATED]	TRINITY_DN100702_c0_g1_i1	DNA polymerase eta-like isoform X2	360	1	P:GO:0006281	P:DNA repair			IPR043128 (G3DSA:3.30.70.GENE3D); IPR001126 (PFAM); G3DSA:3.40.1170.60 (GENE3D); PTHR45873:SF1 (PANTHER); PTHR45873 (PANTHER); IPR001126 (PROSITE_PROFILES); IPR043502 (SUPERFAMILY)	P:GO:0006281	P:DNA repair	ref|XP_009064826.1|hypothetical protein LOTGIDRAFT_222102 [Lottia gigantea]gb|ESO84458.1|hypothetical protein LOTGIDRAFT_222102 [Lottia gigantea]	XP_009064826, ESO84458	3.02649E-65	93.10344827586206	210.305	COG,KOG,ENOG	DNApol-eta	DNA-directed DNA polymerase activity. It is involved in the biological process described with DNA repair	6.70E-46	189.9	Insecta	EC:2.7.7.7	5	F:GO:0003887; P:GO:0000724; P:GO:0019985; C:GO:0005634; P:GO:0009650	F:DNA-directed DNA polymerase activity; P:double-strand break repair via homologous recombination; P:translesion synthesis; P:UV protection; C:nucleus	K03509	map01524,map03460
	[INTERPRO, BLASTED, ANNOTATED]	TRINITY_DN10070_c1_g1_i12	polyphosphoinositide phosphatase isoform X4	2652	2	P:GO:0046856; F:GO:0043813	P:phosphatidylinositol dephosphorylation; F:phosphatidylinositol-3,5-bisphosphate 5-phosphatase activity	EC:3.1.3	Acting on ester bonds	IPR002013 (PFAM); mobidb-lite (MOBIDB_LITE); mobidb-lite (MOBIDB_LITE); mobidb-lite (MOBIDB_LITE); mobidb-lite (MOBIDB_LITE); IPR043573 (PANTHER); PTHR45738:SF5 (PANTHER); IPR002013 (PROSITE_PROFILES)	P:GO:0046856; F:GO:0016791; F:GO:0043813	P:phosphatidylinositol dephosphorylation; F:phosphatase activity; F:phosphatidylinositol-3,5-bisphosphate 5-phosphatase activity	ref|XP_034331487.1|polyphosphoinositide phosphatase isoform X4 [Crassostrea gigas]	XP_034331487	0.0	69.69026548672566	955.666	COG,KOG,ENOG	FIG4	phosphatidylinositol-4-phosphate phosphatase activity	3.20E-233	815.1	Bilateria		18	P:GO:0010976; P:GO:0031642; C:GO:0000139; F:GO:0004438; P:GO:0032288; P:GO:0007033; C:GO:0031901; C:GO:0031902; P:GO:0007626; P:GO:0036092; F:GO:0043813; F:GO:0043812; P:GO:0016311; P:GO:0045666; P:GO:0043473; C:GO:0005811; P:GO:0051961; P:GO:0050769	P:positive regulation of neuron differentiation; F:phosphatidylinositol-3,5-bisphosphate 5-phosphatase activity; P:pigmentation; C:lipid droplet; P:locomotory behavior; C:early endosome membrane; P:myelin assembly; P:dephosphorylation; F:phosphatidylinositol-4-phosphate phosphatase activity; P:positive regulation of neurogenesis; C:Golgi membrane; F:phosphatidylinositol-3-phosphatase activity; P:…
	[INTERPRO, BLASTED, ANNOTATED]	TRINITY_DN10070_c1_g1_i2	polyphosphoinositide phosphatase isoform X3	2721	2	P:GO:0046856; F:GO:0043813	P:phosphatidylinositol dephosphorylation; F:phosphatidylinositol-3,5-bisphosphate 5-phosphatase activity	EC:3.1.3	Acting on ester bonds	IPR002013 (PFAM); mobidb-lite (MOBIDB_LITE); mobidb-lite (MOBIDB_LITE); mobidb-lite (MOBIDB_LITE); mobidb-lite (MOBIDB_LITE); IPR043573 (PANTHER); PTHR45738:SF5 (PANTHER); IPR002013 (PROSITE_PROFILES)	P:GO:0046856; F:GO:0016791; F:GO:0043813	P:phosphatidylinositol dephosphorylation; F:phosphatase activity; F:phosphatidylinositol-3,5-bisphosphate 5-phosphatase activity	ref|XP_034331486.1|polyphosphoinositide phosphatase isoform X3 [Crassostrea gigas]	XP_034331486	0.0	68.93203883495146	957.977	COG,KOG,ENOG	FIG4	phosphatidylinositol-4-phosphate phosphatase activity	1.10E-233	816.6	Bilateria		18	P:GO:0010976; P:GO:0031642; C:GO:0000139; F:GO:0004438; P:GO:0032288; P:GO:0007033; C:GO:0031901; C:GO:0031902; P:GO:0007626; P:GO:0036092; F:GO:0043813; F:GO:0043812; P:GO:0016311; P:GO:0045666; P:GO:0043473; C:GO:0005811; P:GO:0051961; P:GO:0050769	P:positive regulation of neuron differentiation; F:phosphatidylinositol-3,5-bisphosphate 5-phosphatase activity; P:pigmentation; C:lipid droplet; P:locomotory behavior; C:early endosome membrane; P:myelin assembly; P:dephosphorylation; F:phosphatidylinositol-4-phosphate phosphatase activity; P:positive regulation of neurogenesis; C:Golgi membrane; F:phosphatidylinositol-3-phosphatase activity; P:…
	[INTERPRO, BLASTED, MAPPED]	TRINITY_DN100711_c0_g1_i1	Membrane progestin receptor gamma	378	2	C:GO:0016020; C:GO:0016021	C:membrane; C:integral component of membrane			no IPS match	no IPS match	no IPS match	gb|KAA3670919.1|uncharacterized protein DEA37_0007468 [Paragonimus westermani]	KAA3670919	4.49083E-38	69.04761904761905	139.428	COG,KOG,ENOG	PAQR5	steroid hormone receptor activity	6.50E-15	86.7	Bilateria		4	P:GO:0043401; C:GO:0005886; F:GO:0003707; F:GO:0005496	P:steroid hormone mediated signaling pathway; F:steroid hormone receptor activity; F:steroid binding; C:plasma membrane
	[INTERPRO, NO-BLAST]	TRINITY_DN10071_c0_g1_i4	---NA---	1395						IPR036860 (G3DSA:3.30.505.GENE3D); IPR000980 (PFAM); mobidb-lite (MOBIDB_LITE); mobidb-lite (MOBIDB_LITE); mobidb-lite (MOBIDB_LITE); mobidb-lite (MOBIDB_LITE); mobidb-lite (MOBIDB_LITE); mobidb-lite (MOBIDB_LITE); mobidb-lite (MOBIDB_LITE); IPR000980 (PROSITE_PROFILES); cd00173 (CDD); IPR036860 (SUPERFAMILY)	no GO terms	no GO terms	No Blast Hit					ENOG	SH2D7	SH2 domain containing 7	2.80E-2	47	Actinopterygii		0
	[INTERPRO, BLASTED, MAPPED]	TRINITY_DN10072_c0_g1_i1	probable 4-coumarate--CoA ligase 5 isoform X2	1566	2	C:GO:0016020; C:GO:0016021	C:membrane; C:integral component of membrane			IPR042099 (G3DSA:3.40.50.GENE3D); IPR025110 (PFAM); G3DSA:3.30.300.30 (GENE3D); IPR000873 (PFAM); PTHR24096 (PANTHER); cd05911 (CDD); SSF56801 (SUPERFAMILY)	no GO terms	no GO terms	ref|XP_009064023.1|hypothetical protein LOTGIDRAFT_221356 [Lottia gigantea]gb|ESO85322.1|hypothetical protein LOTGIDRAFT_221356 [Lottia gigantea]	XP_009064023, ESO85322	3.04394E-152	65.48323471400394	452.981	COG,ENOG	fadD8	AMP-binding enzyme C-terminal domain	3.40E-105	389	Bacteroidetes Order II. Incertae sedis	EC:6.2.1.12	0			K01904	map00130,map00360,map00940,map01100,map01110
	[INTERPRO, BLASTED, MAPPED, ANNOTATED]	TRINITY_DN100732_c0_g1_i4	probable DNA-3-methyladenine glycosylase	825	3	P:GO:0006284; F:GO:0003677; F:GO:0003905	P:base-excision repair; F:DNA binding; F:alkylbase DNA N-glycosylase activity	EC:3.2.2.21	DNA-3-methyladenine glycosylase II	IPR003180 (TIGRFAM); IPR036995 (G3DSA:3.10.300.GENE3D); IPR003180 (PFAM); mobidb-lite (MOBIDB_LITE); mobidb-lite (MOBIDB_LITE); IPR003180 (PANTHER); IPR003180 (CDD); IPR011034 (SUPERFAMILY)	P:GO:0006284; F:GO:0003677; F:GO:0003824; F:GO:0003905	P:base-excision repair; F:DNA binding; F:catalytic activity; F:alkylbase DNA N-glycosylase activity	ref|XP_013096279.1|PREDICTED: probable DNA-3-methyladenine glycosylase [Biomphalaria glabrata]ref|XP_013096280.1|PREDICTED: probable DNA-3-methyladenine glycosylase [Biomphalaria glabrata]ref|XP_013096281.1|PREDICTED: probable DNA-3-methyladenine glycosylase [Biomphalaria glabrata]	XP_013096279, XP_013096280, XP_013096281	5.77137E-88	77.88461538461539	270.011	COG,KOG,ENOG	MPG	glycosylase	4.90E-63	248.1	Bilateria	EC:3.2.2.21	5	P:GO:0045007; F:GO:0003684; C:GO:0005654; F:GO:0003905; P:GO:0006307	P:depurination; F:damaged DNA binding; P:DNA dealkylation involved in DNA repair; F:alkylbase DNA N-glycosylase activity; C:nucleoplasm	K03652	map03410
	[INTERPRO, BLASTED, MAPPED]	TRINITY_DN100737_c0_g1_i1	hypothetical protein BOX15_Mlig000316g1	612	4	P:GO:0090502; F:GO:0003676; F:GO:0004523; F:GO:0046872	P:RNA phosphodiester bond hydrolysis, endonucleolytic; F:nucleic acid binding; F:RNA-DNA hybrid ribonuclease activity; F:metal ion binding			no IPS match	no IPS match	no IPS match	gb|PAA94766.1|hypothetical protein BOX15_Mlig000316g1 [Macrostomum lignano]	PAA94766	1.72759E-45	61.650485436893206	169.474	KOG		Ribonuclease H protein	1.10E-25	123.2	Eukaryota		0
	[INTERPRO, BLASTED, MAPPED, ANNOTATED]	TRINITY_DN10074_c0_g1_i5	tripartite motif-containing protein 45-like	339	1	F:GO:0008270	F:zinc ion binding			G3DSA:3.30.160.60 (GENE3D); IPR000315 (PROSITE_PROFILES); SSF57845 (SUPERFAMILY)	F:GO:0008270	F:zinc ion binding	ref|XP_022316782.1|tripartite motif-containing protein 45-like [Crassostrea virginica]	XP_022316782	1.29262E-9	48.97959183673469	62.7734	KOG,ENOG		zinc ion binding	1.60E-7	62.4	Metazoa	EC:2.3.2.27	0			K11997,K12021,K12035	map05206
	[INTERPRO, BLASTED, MAPPED, ANNOTATED]	TRINITY_DN10075_c1_g1_i3	neuropilin and tolloid-like protein 1	918	1	F:GO:0005515	F:protein binding			IPR035914 (G3DSA:2.60.120.GENE3D); IPR000859 (PFAM); IPR036055 (G3DSA:4.10.400.GENE3D); IPR002172 (PFAM); PTHR45645:SF50 (PANTHER); PTHR45645 (PANTHER); IPR002172 (PROSITE_PROFILES); IPR000859 (PROSITE_PROFILES); IPR000859 (CDD); IPR002172 (CDD); IPR036055 (SUPERFAMILY); IPR035914 (SUPERFAMILY)	F:GO:0005515	F:protein binding	ref|XP_011429317.2|neuropilin and tolloid-like protein 1 [Crassostrea gigas]	XP_011429317	1.56592E-39	55.69620253164557	149.058	KOG,ENOG		Domain first found in C1r, C1s, uEGF, and bone morphogenetic protein.	4.40E-28	132.1	Bilateria		0
	[INTERPRO, BLASTED, MAPPED]	TRINITY_DN10077_c0_g1_i12	microtubule-actin cross-linking factor 1, isoforms 1/2/3/5-like	6183	3	P:GO:0045104; C:GO:0005737; C:GO:0005856	P:intermediate filament cytoskeleton organization; C:cytoplasm; C:cytoskeleton			IPR035915 (G3DSA:3.90.1290.GENE3D); IPR035915 (G3DSA:3.90.1290.GENE3D); IPR035915 (G3DSA:3.90.1290.GENE3D); mobidb-lite (MOBIDB_LITE); mobidb-lite (MOBIDB_LITE); mobidb-lite (MOBIDB_LITE); mobidb-lite (MOBIDB_LITE); mobidb-lite (MOBIDB_LITE); mobidb-lite (MOBIDB_LITE); mobidb-lite (MOBIDB_LITE); IPR035915 (SUPERFAMILY); IPR035915 (SUPERFAMILY); IPR035915 (SUPERFAMILY); IPR035915 (SUPERFAMILY); IP…	no GO terms	no GO terms	ref|XP_021343547.1|uncharacterized protein LOC110443581 [Mizuhopecten yessoensis]	XP_021343547	0.0	53.384343731606826	804.283	COG,KOG,ENOG	shot	Microtubule-actin cross-linking factor 1	7.50E-55	223.8	Bilateria		36	C:GO:0045169; P:GO:0010976; P:GO:0007423; P:GO:1904747; P:GO:1905516; P:GO:0007026; F:GO:0008017; C:GO:0000235; C:GO:0044295; P:GO:1990001; F:GO:0035375; P:GO:0016199; F:GO:0043027; P:GO:0045773; P:GO:0010770; P:GO:0007391; P:GO:0016319; C:GO:0097179; C:GO:0005912; F:GO:0089720; C:GO:0030175; P:GO:0051491; P:GO:0030036; P:GO:0007475; P:GO:0001578; F:GO:0003779; P:GO:0048813; P:GO:0043622; P:GO:00…	P:cortical microtubule organization; F:caspase binding; F:cysteine-type endopeptidase inhibitor activity involved in apoptotic process; P:positive regulation of axon extension; P:inhibition of cysteine-type endopeptidase activity involved in apoptotic process; F:zymogen binding; P:mushroom body development; C:muscle tendon junction; C:protease inhibitor complex; P:positive regulation of filopodiu…	K10382
	[INTERPRO, BLASTED, MAPPED, ANNOTATED]	TRINITY_DN100788_c0_g1_i1	AP-2 complex subunit alpha-like	726	3	P:GO:0006886; P:GO:0016192; C:GO:0030117	P:intracellular protein transport; P:vesicle-mediated transport; C:membrane coat			IPR011989 (G3DSA:1.25.10.GENE3D); IPR002553 (PFAM); PTHR22780:SF33 (PANTHER); PTHR22780 (PANTHER); IPR016024 (SUPERFAMILY)	P:GO:0006886; P:GO:0016192; C:GO:0030117	P:intracellular protein transport; P:vesicle-mediated transport; C:membrane coat	ref|XP_022254663.1|AP-2 complex subunit alpha-like [Limulus polyphemus]	XP_022254663	1.73066E-127	86.77685950413223	381.333	COG,KOG,ENOG	AP2A2	intracellular protein transport	1.20E-76	293.1	Bilateria		51	P:GO:0010976; P:GO:1900126; P:GO:0097480; P:GO:0072583; P:GO:0034383; P:GO:0060071; C:GO:0032433; P:GO:0062014; P:GO:0098657; P:GO:0030707; P:GO:0048268; F:GO:0035091; P:GO:0009792; F:GO:0043168; P:GO:0032802; C:GO:0030130; P:GO:0048260; P:GO:0002066; F:GO:0032794; P:GO:1903706; F:GO:0019901; F:GO:0008022; P:GO:1905330; P:GO:0031327; F:GO:0050750; P:GO:0006895; P:GO:0050690; P:GO:0008356; C:GO:00…	F:low-density lipoprotein particle receptor binding; P:peptide transport; P:clathrin-dependent endocytosis; P:mitotic cleavage furrow ingression; F:transporter activity; C:AP-2 adaptor complex; P:establishment of synaptic vesicle localization; P:ovarian follicle cell development; P:Wnt signaling pathway, planar cell polarity pathway; F:anion binding; P:negative regulation of hyaluronan biosynthet…	K11824	map04144,map04721,map04961,map05016
	[INTERPRO, BLASTED]	TRINITY_DN100793_c0_g1_i1	AMME syndrome candidate gene 1 protein homolog	699						IPR027485 (G3DSA:3.30.700.GENE3D); IPR023473 (TIGRFAM); IPR002733 (PFAM); IPR023473 (PANTHER); PTHR13016:SF2 (PANTHER); IPR002733 (PROSITE_PROFILES); IPR036071 (SUPERFAMILY)	no GO terms	no GO terms	ref|XP_005100226.1|PREDICTED: AMME syndrome candidate gene 1 protein homolog [Aplysia californica]	XP_005100226	4.87813E-139	89.83050847457628	396.741	COG,KOG,ENOG	AMMECR1L	AMMECR1	8.00E-107	393.3	Bilateria		1	C:GO:0005634	C:nucleus
	[INTERPRO, BLASTED, MAPPED, ANNOTATED]	TRINITY_DN10079_c0_g1_i1	isopentenyl-diphosphate Delta-isomerase 1-like	642	3	P:GO:0008299; F:GO:0004452; F:GO:0016787	P:isoprenoid biosynthetic process; F:isopentenyl-diphosphate delta-isomerase activity; F:hydrolase activity	EC:5.3.3.2; EC:3	Isopentenyl-diphosphate Delta-isomerase; Hydrolases	IPR011876 (PIRSF); G3DSA:3.90.79.10 (GENE3D); IPR011876 (TIGRFAM); IPR000086 (PFAM); PTHR10885:SF0 (PANTHER); PTHR10885 (PANTHER); IPR000086 (PROSITE_PROFILES); IPR011876 (CDD); IPR015797 (SUPERFAMILY)	P:GO:0008299; F:GO:0004452; F:GO:0016787	P:isoprenoid biosynthetic process; F:isopentenyl-diphosphate delta-isomerase activity; F:hydrolase activity	ref|XP_025093695.1|isopentenyl-diphosphate Delta-isomerase 1-like [Pomacea canaliculata]	XP_025093695	6.6989E-89	79.14691943127963	269.24	COG,KOG,ENOG	IDI1	isopentenyl-diphosphate delta-isomerase activity	5.60E-58	230.7	Bilateria	EC:5.3.3.2	8	F:GO:0000287; P:GO:0045540; C:GO:0005777; P:GO:0009240; F:GO:0030145; F:GO:0004452; P:GO:0035634; C:GO:0005829	P:response to stilbenoid; F:magnesium ion binding; C:peroxisome; F:isopentenyl-diphosphate delta-isomerase activity; P:isopentenyl diphosphate biosynthetic process; P:regulation of cholesterol biosynthetic process; C:cytosol; F:manganese ion binding	K01823	map00900,map01100,map01110,map01130
	[INTERPRO, BLASTED, ANNOTATED]	TRINITY_DN10079_c0_g1_i5	isopentenyl-diphosphate Delta-isomerase 1-like isoform X2	552	3	P:GO:0008299; F:GO:0004452; F:GO:0016787	P:isoprenoid biosynthetic process; F:isopentenyl-diphosphate delta-isomerase activity; F:hydrolase activity	EC:5.3.3.2; EC:3	Isopentenyl-diphosphate Delta-isomerase; Hydrolases	IPR000086 (PFAM); G3DSA:3.90.79.10 (GENE3D); IPR011876 (TIGRFAM); PTHR10885 (PANTHER); PTHR10885:SF0 (PANTHER); IPR000086 (PROSITE_PROFILES); IPR015797 (SUPERFAMILY)	P:GO:0008299; F:GO:0004452; F:GO:0016787	P:isoprenoid biosynthetic process; F:isopentenyl-diphosphate delta-isomerase activity; F:hydrolase activity	ref|XP_005089882.1|PREDICTED: isopentenyl-diphosphate Delta-isomerase 1-like isoform X2 [Aplysia californica]ref|XP_012938323.1|PREDICTED: isopentenyl-diphosphate Delta-isomerase 1-like isoform X2 [Aplysia californica]	XP_005089882, XP_012938323	9.71969E-62	80.1418439716312	198.749	COG,KOG,ENOG	IDI1	isopentenyl-diphosphate delta-isomerase activity	1.50E-47	196.1	Bilateria	EC:5.3.3.2	8	F:GO:0000287; P:GO:0045540; C:GO:0005777; P:GO:0009240; F:GO:0030145; F:GO:0004452; P:GO:0035634; C:GO:0005829	P:response to stilbenoid; F:magnesium ion binding; C:peroxisome; F:isopentenyl-diphosphate delta-isomerase activity; P:isopentenyl diphosphate biosynthetic process; P:regulation of cholesterol biosynthetic process; C:cytosol; F:manganese ion binding	K01823	map00900,map01100,map01110,map01130
	[INTERPRO, BLASTED]	TRINITY_DN1007_c0_g1_i12	uncharacterized protein LOC105349228 isoform X3	1800						mobidb-lite (MOBIDB_LITE); mobidb-lite (MOBIDB_LITE); mobidb-lite (MOBIDB_LITE); mobidb-lite (MOBIDB_LITE); mobidb-lite (MOBIDB_LITE); mobidb-lite (MOBIDB_LITE); mobidb-lite (MOBIDB_LITE); mobidb-lite (MOBIDB_LITE); mobidb-lite (MOBIDB_LITE); mobidb-lite (MOBIDB_LITE); mobidb-lite (MOBIDB_LITE)	no GO terms	no GO terms	ref|XP_034327987.1|uncharacterized protein LOC105349228 isoform X3 [Crassostrea gigas]	XP_034327987	6.45922E-12	51.44230769230769	78.9518	ENOG			1.20E-2	48.5	Eukaryota	EC:2.7.7.6	2	C:GO:0005634; C:GO:0005737	C:cytoplasm; C:nucleus	K03006	map00230,map00240,map01100,map03020,map05016,map05168,map05169
	[INTERPRO, BLASTED, ANNOTATED]	TRINITY_DN1007_c0_g1_i15	uncharacterized protein LOC110445775 isoform X2	2610	2	F:GO:0005085; F:GO:0005515	F:guanyl-nucleotide exchange factor activity; F:protein binding			G3DSA:2.30.30.40 (GENE3D); IPR011993 (G3DSA:2.30.29.GENE3D); IPR001849 (PFAM); IPR000219 (PFAM); IPR001452 (PFAM); IPR035899 (G3DSA:1.20.900.GENE3D); mobidb-lite (MOBIDB_LITE); PTHR45834:SF5 (PANTHER); PTHR45834 (PANTHER); IPR000219 (PROSITE_PROFILES); IPR001452 (PROSITE_PROFILES); IPR001849 (PROSITE_PROFILES); cd11828 (CDD); IPR000219 (CDD); IPR036028 (SUPERFAMILY); IPR035899 (SUPERFAMILY); SSF5…	F:GO:0005085; F:GO:0005515	F:guanyl-nucleotide exchange factor activity; F:protein binding	ref|XP_021346351.1|uncharacterized protein LOC110445775 isoform X2 [Mizuhopecten yessoensis]	XP_021346351	0.0	75.25951557093425	678.322	KOG,ENOG	SPATA13	Guanine nucleotide exchange factor for Rho/Rac/Cdc42-like GTPases	1.50E-126	460.7	Aves		12	F:GO:0042802; P:GO:0030334; C:GO:0032587; C:GO:0030027; C:GO:0005654; P:GO:0030032; P:GO:0065009; F:GO:0031267; F:GO:0005085; C:GO:0005829; C:GO:0030175; P:GO:0046847	C:ruffle membrane; C:lamellipodium; F:guanyl-nucleotide exchange factor activity; F:identical protein binding; P:lamellipodium assembly; P:regulation of cell migration; F:small GTPase binding; C:filopodium; P:regulation of molecular function; P:filopodium assembly; C:cytosol; C:nucleoplasm	K05769	map04810
	[INTERPRO, BLASTED, MAPPED, ANNOTATED]	TRINITY_DN1007_c0_g1_i18	uncharacterized protein LOC117342707 isoform X5	1110	2	F:GO:0005085; F:GO:0005515	F:guanyl-nucleotide exchange factor activity; F:protein binding			G3DSA:2.30.30.40 (GENE3D); IPR035899 (G3DSA:1.20.900.GENE3D); IPR001849 (PFAM); IPR011993 (G3DSA:2.30.29.GENE3D); IPR000219 (PFAM); IPR001452 (PFAM); PTHR47544:SF1 (PANTHER); PTHR47544 (PANTHER); IPR000219 (PROSITE_PROFILES); IPR001849 (PROSITE_PROFILES); IPR001452 (PROSITE_PROFILES); IPR000219 (CDD); SSF50729 (SUPERFAMILY); IPR036028 (SUPERFAMILY); IPR035899 (SUPERFAMILY)	F:GO:0005085; F:GO:0005515	F:guanyl-nucleotide exchange factor activity; F:protein binding	ref|XP_033760816.1|uncharacterized protein LOC117342707 isoform X5 [Pecten maximus]	XP_033760816	0.0	83.14606741573034	544.658	KOG,ENOG	SPATA13	Guanine nucleotide exchange factor for Rho/Rac/Cdc42-like GTPases	2.70E-117	428.7	Aves		12	F:GO:0042802; P:GO:0030334; C:GO:0032587; C:GO:0030027; C:GO:0005654; P:GO:0030032; P:GO:0065009; F:GO:0031267; F:GO:0005085; C:GO:0005829; C:GO:0030175; P:GO:0046847	C:ruffle membrane; C:lamellipodium; F:guanyl-nucleotide exchange factor activity; F:identical protein binding; P:lamellipodium assembly; P:regulation of cell migration; F:small GTPase binding; C:filopodium; P:regulation of molecular function; P:filopodium assembly; C:cytosol; C:nucleoplasm	K05769	map04810
	[INTERPRO, BLASTED, MAPPED, ANNOTATED]	TRINITY_DN1007_c0_g1_i2	Spermatogenesis-associated protein 13	3447	2	F:GO:0005085; F:GO:0005515	F:guanyl-nucleotide exchange factor activity; F:protein binding			IPR035899 (G3DSA:1.20.900.GENE3D); IPR001849 (PFAM); IPR011993 (G3DSA:2.30.29.GENE3D); G3DSA:2.30.30.40 (GENE3D); IPR001452 (PFAM); IPR000219 (PFAM); mobidb-lite (MOBIDB_LITE); mobidb-lite (MOBIDB_LITE); mobidb-lite (MOBIDB_LITE); mobidb-lite (MOBIDB_LITE); mobidb-lite (MOBIDB_LITE); mobidb-lite (MOBIDB_LITE); mobidb-lite (MOBIDB_LITE); mobidb-lite (MOBIDB_LITE); mobidb-lite (MOBIDB_LITE); mobidb…	F:GO:0005085; F:GO:0005515	F:guanyl-nucleotide exchange factor activity; F:protein binding	ref|XP_021346270.1|uncharacterized protein LOC110445775 isoform X1 [Mizuhopecten yessoensis]gb|OWF56864.1|Spermatogenesis-associated protein 13 [Mizuhopecten yessoensis]	XP_021346270, OWF56864	0.0	75.15527950310559	711.449	KOG,ENOG	SPATA13	Guanine nucleotide exchange factor for Rho/Rac/Cdc42-like GTPases	2.00E-126	460.7	Aves		12	F:GO:0042802; P:GO:0030334; C:GO:0032587; C:GO:0030027; C:GO:0005654; P:GO:0030032; P:GO:0065009; F:GO:0031267; F:GO:0005085; C:GO:0005829; C:GO:0030175; P:GO:0046847	C:ruffle membrane; C:lamellipodium; F:guanyl-nucleotide exchange factor activity; F:identical protein binding; P:lamellipodium assembly; P:regulation of cell migration; F:small GTPase binding; C:filopodium; P:regulation of molecular function; P:filopodium assembly; C:cytosol; C:nucleoplasm	K05769	map04810
	[INTERPRO, BLASTED, MAPPED, ANNOTATED]	TRINITY_DN1007_c0_g1_i4	Spermatogenesis-associated protein 13	7068	2	F:GO:0005085; F:GO:0005515	F:guanyl-nucleotide exchange factor activity; F:protein binding			IPR035899 (G3DSA:1.20.900.GENE3D); IPR001849 (PFAM); IPR011993 (G3DSA:2.30.29.GENE3D); IPR001452 (PFAM); G3DSA:2.30.30.40 (GENE3D); IPR000219 (PFAM); mobidb-lite (MOBIDB_LITE); mobidb-lite (MOBIDB_LITE); mobidb-lite (MOBIDB_LITE); mobidb-lite (MOBIDB_LITE); mobidb-lite (MOBIDB_LITE); mobidb-lite (MOBIDB_LITE); mobidb-lite (MOBIDB_LITE); mobidb-lite (MOBIDB_LITE); mobidb-lite (MOBIDB_LITE); mobidb…	F:GO:0005085; F:GO:0005515	F:guanyl-nucleotide exchange factor activity; F:protein binding	ref|XP_021346351.1|uncharacterized protein LOC110445775 isoform X2 [Mizuhopecten yessoensis]	XP_021346351	0.0	74.96598639455782	838.565	KOG,ENOG		Rho guanyl-nucleotide exchange factor activity. It is involved in the biological process described with regulation of Rho protein signal transduction	3.90E-140	507.3	Arthropoda		0			K05769	map04810
	[INTERPRO, BLASTED, MAPPED, ANNOTATED]	TRINITY_DN1007_c0_g1_i5	Spermatogenesis-associated protein 13	2670	2	F:GO:0005085; F:GO:0005515	F:guanyl-nucleotide exchange factor activity; F:protein binding			IPR001452 (PFAM); IPR035899 (G3DSA:1.20.900.GENE3D); IPR000219 (PFAM); IPR001849 (PFAM); IPR011993 (G3DSA:2.30.29.GENE3D); G3DSA:2.30.30.40 (GENE3D); mobidb-lite (MOBIDB_LITE); PTHR45834:SF5 (PANTHER); PTHR45834 (PANTHER); IPR000219 (PROSITE_PROFILES); IPR001849 (PROSITE_PROFILES); IPR001452 (PROSITE_PROFILES); cd11828 (CDD); IPR000219 (CDD); IPR035899 (SUPERFAMILY); SSF50729 (SUPERFAMILY); IPR03…	F:GO:0005085; F:GO:0005515	F:guanyl-nucleotide exchange factor activity; F:protein binding	ref|XP_021346270.1|uncharacterized protein LOC110445775 isoform X1 [Mizuhopecten yessoensis]gb|OWF56864.1|Spermatogenesis-associated protein 13 [Mizuhopecten yessoensis]	XP_021346270, OWF56864	0.0	75.33333333333333	670.233	KOG,ENOG	SPATA13	Guanine nucleotide exchange factor for Rho/Rac/Cdc42-like GTPases	1.60E-126	460.7	Aves		12	F:GO:0042802; P:GO:0030334; C:GO:0032587; C:GO:0030027; C:GO:0005654; P:GO:0030032; P:GO:0065009; F:GO:0031267; F:GO:0005085; C:GO:0005829; C:GO:0030175; P:GO:0046847	C:ruffle membrane; C:lamellipodium; F:guanyl-nucleotide exchange factor activity; F:identical protein binding; P:lamellipodium assembly; P:regulation of cell migration; F:small GTPase binding; C:filopodium; P:regulation of molecular function; P:filopodium assembly; C:cytosol; C:nucleoplasm	K05769	map04810
	[INTERPRO, BLASTED, ANNOTATED]	TRINITY_DN100821_c0_g1_i2	uncharacterized protein LOC117685364 isoform X2	657	1	F:GO:0005515	F:protein binding			G3DSA:3.40.50.300 (GENE3D); IPR003961 (PFAM); IPR013783 (G3DSA:2.60.40.GENE3D); IPR003961 (PROSITE_PROFILES); IPR003961 (CDD); cd00009 (CDD); IPR036116 (SUPERFAMILY)	F:GO:0005515	F:protein binding	ref|XP_034315608.1|uncharacterized protein LOC117685364 isoform X2 [Crassostrea gigas]	XP_034315608	2.22549E-36	61.083743842364534	144.05	KOG,ENOG		Fibronectin type 3 domain	2.50E-14	85.9	Testudines		0
	[INTERPRO, BLASTED, ANNOTATED]	TRINITY_DN100821_c0_g1_i6	uncharacterized protein LOC111101625 isoform X5	879	1	F:GO:0005515	F:protein binding			G3DSA:3.40.50.300 (GENE3D); IPR013783 (G3DSA:2.60.40.GENE3D); IPR003961 (PFAM); IPR003961 (PROSITE_PROFILES); cd00009 (CDD); IPR003961 (CDD); IPR036116 (SUPERFAMILY)	F:GO:0005515	F:protein binding	ref|XP_022289901.1|uncharacterized protein LOC111101625 isoform X5 [Crassostrea virginica]	XP_022289901	1.73628E-34	60.0	133.65	KOG,ENOG		Fibronectin type 3 domain	3.40E-14	85.9	Testudines		0
	[INTERPRO, BLASTED, ANNOTATED]	TRINITY_DN10084_c0_g1_i9	galactoside 2-alpha-L-fucosyltransferase 1-like	1728	3	P:GO:0005975; F:GO:0008107; C:GO:0016020	P:carbohydrate metabolic process; F:galactoside 2-alpha-L-fucosyltransferase activity; C:membrane	EC:2.4.1.69	Type 1 galactoside alpha-(1,2)-fucosyltransferase	IPR002516 (PFAM); mobidb-lite (MOBIDB_LITE); mobidb-lite (MOBIDB_LITE); mobidb-lite (MOBIDB_LITE); mobidb-lite (MOBIDB_LITE); IPR002516 (PANTHER); cd11301 (CDD)	P:GO:0005975; F:GO:0008107; C:GO:0016020	P:carbohydrate metabolic process; F:galactoside 2-alpha-L-fucosyltransferase activity; C:membrane	ref|XP_022309279.1|galactoside 2-alpha-L-fucosyltransferase 1-like [Crassostrea virginica]ref|XP_022309280.1|galactoside 2-alpha-L-fucosyltransferase 1-like [Crassostrea virginica]ref|XP_022309281.1|galactoside 2-alpha-L-fucosyltransferase 1-like [Crassostrea virginica]	XP_022309279, XP_022309280, XP_022309281	3.59274E-42	54.37956204379562	163.696	ENOG		alpha-(1,2)-fucosyltransferase activity	2.00E-26	127.5	Bilateria		3	P:GO:0043413; P:GO:0036065; F:GO:0008107	P:fucosylation; F:galactoside 2-alpha-L-fucosyltransferase activity; P:macromolecule glycosylation
	[INTERPRO, BLASTED]	TRINITY_DN100858_c1_g1_i2	uncharacterized protein LOC111252791 isoform X1	408						IPR036259 (SUPERFAMILY)	no GO terms	no GO terms	ref|XP_022666974.1|uncharacterized protein LOC111252791 isoform X1 [Varroa destructor]	XP_022666974	3.87565E-9	48.03921568627451	62.3882	KOG,ENOG		Major Facilitator Superfamily	4.90E-4	50.8	Chordata		0
	[INTERPRO, BLASTED, MAPPED]	TRINITY_DN10086_c0_g1_i5	lysophospholipid acyltransferase 5	330	4	F:GO:0016740; F:GO:0016746; C:GO:0016020; C:GO:0016021	F:transferase activity; F:acyltransferase activity; C:membrane; C:integral component of membrane			PTHR13906 (PANTHER); PTHR13906:SF14 (PANTHER)	no GO terms	no GO terms	ref|XP_013391427.1|lysophospholipid acyltransferase 5 [Lingula anatina]	XP_013391427	2.39557E-22	69.23076923076923	98.5969	COG,KOG,ENOG	nes	MBOAT, membrane-bound O-acyltransferase family	2.10E-17	95.1	Paraneoptera	EC:2.3.1.23	6	C:GO:0016021; F:GO:0071617; P:GO:0008354; P:GO:0007009; P:GO:0007291; P:GO:0030258	P:sperm individualization; P:lipid modification; F:lysophospholipid acyltransferase activity; P:germ cell migration; C:integral component of membrane; P:plasma membrane organization	K13515	map00564,map04216
	[INTERPRO, BLASTED, MAPPED]	TRINITY_DN10086_c0_g1_i7	lysophospholipid acyltransferase 5-like	1470	4	F:GO:0016740; F:GO:0016746; C:GO:0016020; C:GO:0016021	F:transferase activity; F:acyltransferase activity; C:membrane; C:integral component of membrane			IPR004299 (PFAM); PTHR13906 (PANTHER); PTHR13906:SF14 (PANTHER)	no GO terms	no GO terms	ref|XP_013391427.1|lysophospholipid acyltransferase 5 [Lingula anatina]	XP_013391427	9.19212E-159	67.4321503131524	467.233	COG,KOG,ENOG	nes	Belongs to the membrane-bound acyltransferase family	3.10E-108	399.1	Insecta	EC:2.3.1.23	6	C:GO:0016021; F:GO:0071617; P:GO:0008354; P:GO:0007009; P:GO:0007291; P:GO:0030258	P:sperm individualization; P:lipid modification; F:lysophospholipid acyltransferase activity; P:germ cell migration; C:integral component of membrane; P:plasma membrane organization	K13515	map00564,map04216
	[INTERPRO, BLASTED, MAPPED, ANNOTATED]	TRINITY_DN10087_c0_g1_i13	monocarboxylate transporter 13-like	840	2	P:GO:0055085; F:GO:0022857	P:transmembrane transport; F:transmembrane transporter activity	EC:7	Translocases	IPR036259 (G3DSA:1.20.1250.GENE3D); IPR011701 (PFAM); mobidb-lite (MOBIDB_LITE); mobidb-lite (MOBIDB_LITE); PTHR11360:SF14 (PANTHER); PTHR11360 (PANTHER); IPR020846 (PROSITE_PROFILES); IPR036259 (SUPERFAMILY)	P:GO:0055085; F:GO:0022857	P:transmembrane transport; F:transmembrane transporter activity	ref|XP_033762280.1|monocarboxylate transporter 13-like [Pecten maximus]ref|XP_033762281.1|monocarboxylate transporter 13-like [Pecten maximus]	XP_033762280, XP_033762281	4.7319E-44	62.44131455399061	164.466	KOG		monocarboxylate transporter	1.70E-20	106.7	Eukaryota		9	F:GO:0008514; P:GO:0098656; P:GO:1905039; P:GO:0015718; F:GO:0008028; C:GO:0005887; C:GO:0016324; F:GO:0015318; C:GO:0016323	C:integral component of plasma membrane; P:anion transmembrane transport; C:basolateral plasma membrane; P:carboxylic acid transmembrane transport; F:monocarboxylic acid transmembrane transporter activity; P:monocarboxylic acid transport; F:inorganic molecular entity transmembrane transporter activity; F:organic anion transmembrane transporter activity; C:apical plasma membrane
	[INTERPRO, BLASTED, MAPPED, ANNOTATED]	TRINITY_DN10087_c0_g1_i3	monocarboxylate transporter 13-like	840	2	P:GO:0055085; F:GO:0022857	P:transmembrane transport; F:transmembrane transporter activity	EC:7	Translocases	IPR036259 (G3DSA:1.20.1250.GENE3D); IPR011701 (PFAM); mobidb-lite (MOBIDB_LITE); mobidb-lite (MOBIDB_LITE); PTHR11360:SF14 (PANTHER); PTHR11360 (PANTHER); IPR020846 (PROSITE_PROFILES); IPR036259 (SUPERFAMILY)	P:GO:0055085; F:GO:0022857	P:transmembrane transport; F:transmembrane transporter activity	ref|XP_033762280.1|monocarboxylate transporter 13-like [Pecten maximus]ref|XP_033762281.1|monocarboxylate transporter 13-like [Pecten maximus]	XP_033762280, XP_033762281	4.7319E-44	62.44131455399061	164.466	KOG		monocarboxylate transporter	1.70E-20	106.7	Eukaryota		9	F:GO:0008514; P:GO:0098656; P:GO:1905039; P:GO:0015718; F:GO:0008028; C:GO:0005887; C:GO:0016324; F:GO:0015318; C:GO:0016323	C:integral component of plasma membrane; P:anion transmembrane transport; C:basolateral plasma membrane; P:carboxylic acid transmembrane transport; F:monocarboxylic acid transmembrane transporter activity; P:monocarboxylic acid transport; F:inorganic molecular entity transmembrane transporter activity; F:organic anion transmembrane transporter activity; C:apical plasma membrane
	[INTERPRO, BLASTED]	TRINITY_DN10087_c1_g1_i9	COMM domain-containing protein 2-like	600						IPR017920 (PFAM); IPR037354 (PANTHER); IPR017920 (PROSITE_PROFILES); IPR037354 (CDD)	no GO terms	no GO terms	ref|XP_022341848.1|COMM domain-containing protein 2-like [Crassostrea virginica]	XP_022341848	1.70176E-105	86.4321608040201	309.301	ENOG	COMMD2	COMM domain-containing protein 2	6.90E-75	287	Bilateria		0
	[INTERPRO, BLASTED]	TRINITY_DN1008_c0_g1_i2	WW domain-containing adapter protein with coiled-coil-like isoform X1	882						mobidb-lite (MOBIDB_LITE); mobidb-lite (MOBIDB_LITE); mobidb-lite (MOBIDB_LITE); mobidb-lite (MOBIDB_LITE); IPR038867 (PANTHER)	no GO terms	no GO terms	ref|XP_009047662.1|hypothetical protein LOTGIDRAFT_225233 [Lottia gigantea]gb|ESP01676.1|hypothetical protein LOTGIDRAFT_225233 [Lottia gigantea]	XP_009047662, ESP01676	2.30565E-33	70.49180327868852	127.102	COG,KOG,ENOG	WAC	histone H2B conserved C-terminal lysine ubiquitination	2.10E-19	103.2	Bilateria		16	P:GO:0032435; P:GO:0010507; P:GO:0010628; F:GO:0000993; P:GO:0031571; P:GO:0046959; C:GO:0005681; P:GO:0010390; C:GO:0005764; C:GO:0005654; F:GO:0044877; P:GO:0045893; P:GO:0071894; F:GO:0003682; P:GO:1904263; P:GO:0016239	P:histone H2B conserved C-terminal lysine ubiquitination; P:habituation; F:RNA polymerase II complex binding; P:positive regulation of TORC1 signaling; C:lysosome; F:protein-containing complex binding; C:spliceosomal complex; P:mitotic G1 DNA damage checkpoint signaling; P:positive regulation of macroautophagy; P:histone monoubiquitination; P:negative regulation of proteasomal ubiquitin-dependent…
	[INTERPRO, BLASTED]	TRINITY_DN10090_c0_g1_i12	RNA-directed DNA polymerase from mobile element jockey-like	1209						IPR036691 (G3DSA:3.60.10.GENE3D); IPR036691 (SUPERFAMILY)	no GO terms	no GO terms	ref|XP_018939973.1|PREDICTED: uncharacterized protein LOC109067500 [Cyprinus carpio]	XP_018939973	2.57881E-36	50.520833333333336	145.976	KOG,ENOG		Ribonuclease H protein	3.20E-26	126.3	Metazoa		0
	[INTERPRO, BLASTED, ANNOTATED]	TRINITY_DN10092_c0_g1_i1	triokinase/FMN cyclase-like isoform X1	1767	3	P:GO:0006071; F:GO:0004371; F:GO:0005524	P:glycerol metabolic process; F:glycerone kinase activity; F:ATP binding	EC:2.7.1.29	Glycerone kinase	G3DSA:3.40.50.10440 (GENE3D); IPR036117 (G3DSA:1.25.40.GENE3D); IPR012734 (TIGRFAM); IPR004006 (PFAM); IPR004007 (PFAM); G3DSA:3.30.1180.20 (GENE3D); PTHR28629 (PANTHER); PTHR28629:SF4 (PANTHER); IPR004006 (PROSITE_PROFILES); IPR004007 (PROSITE_PROFILES); IPR036117 (SUPERFAMILY); SSF82549 (SUPERFAMILY)	P:GO:0006071; F:GO:0004371; F:GO:0005524	P:glycerol metabolic process; F:glycerone kinase activity; F:ATP binding	ref|XP_033735485.1|triokinase/FMN cyclase-like isoform X1 [Pecten maximus]	XP_033735485	0.0	75.46531302876481	633.639	COG,KOG,ENOG	DAK	FAD-AMP lyase (cyclizing) activity	1.90E-165	589.3	Chordata	EC:4.6.1.15; EC:2.7.1.29; EC:2.7.1.28	18	F:GO:0050354; P:GO:0009168; P:GO:0009166; F:GO:0034012; P:GO:0061624; P:GO:0043901; P:GO:0061625; P:GO:0046835; P:GO:0006754; P:GO:0042866; P:GO:0002698; P:GO:0001817; P:GO:0019359; P:GO:0017144; P:GO:0045088; P:GO:0039534; F:GO:0004371; C:GO:0005829	P:glycolytic process through fructose-1-phosphate; P:nicotinamide nucleotide biosynthetic process; P:pyruvate biosynthetic process; P:negative regulation of immune effector process; P:negative regulation of MDA-5 signaling pathway; P:nucleotide catabolic process; P:regulation of innate immune response; C:cytosol; F:FAD-AMP lyase (cyclizing) activity; P:ATP biosynthetic process; P:fructose catabol…	K00863	map00051,map00561,map00680,map01100,map01120,map01200,map04622
	[INTERPRO, BLASTED, MAPPED, ANNOTATED]	TRINITY_DN10093_c0_g1_i2	ribosomal oxygenase 1-like	2052	6	P:GO:0032259; P:GO:0070544; F:GO:0005506; F:GO:0008168; F:GO:0051864; C:GO:0005634	P:methylation; P:histone H3-K36 demethylation; F:iron ion binding; F:methyltransferase activity; F:histone demethylase activity (H3-K36 specific); C:nucleus	EC:1.14.11.27; EC:2.1.1	[Histone H3]-dimethyl-L-lysine(36) demethylase; Transferring one-carbon groups	IPR003347 (PFAM); G3DSA:3.90.930.40 (GENE3D); G3DSA:2.60.120.650 (GENE3D); G3DSA:1.10.10.1500 (GENE3D); mobidb-lite (MOBIDB_LITE); mobidb-lite (MOBIDB_LITE); mobidb-lite (MOBIDB_LITE); mobidb-lite (MOBIDB_LITE); mobidb-lite (MOBIDB_LITE); mobidb-lite (MOBIDB_LITE); mobidb-lite (MOBIDB_LITE); IPR039994 (PANTHER); IPR003347 (PROSITE_PROFILES); SSF51197 (SUPERFAMILY)	no GO terms	no GO terms	ref|XP_021367597.1|ribosomal oxygenase 1-like [Mizuhopecten yessoensis]gb|OWF43534.1|Bifunctional lysine-specific demethylase and histidyl-hydroxylase NO66 [Mizuhopecten yessoensis]	XP_021367597, OWF43534	0.0	82.9004329004329	684.871	KOG,ENOG	C14orf169	histone demethylase activity (H3-K4 specific)	1.40E-151	543.5	Bilateria	EC:1.14.11.27	21	P:GO:0030961; P:GO:0006970; P:GO:0030279; P:GO:0034720; F:GO:0051864; P:GO:0010629; P:GO:0006979; F:GO:0032453; P:GO:0009408; P:GO:0006338; F:GO:0005506; P:GO:0009636; P:GO:0045668; P:GO:0046677; P:GO:0070544; C:GO:0005730; P:GO:0042493; C:GO:0005654; P:GO:0045892; P:GO:0042254; P:GO:0045471	P:chromatin remodeling; P:histone H3-K4 demethylation; F:histone demethylase activity (H3-K36 specific); P:negative regulation of transcription, DNA-templated; P:response to toxic substance; F:histone demethylase activity (H3-K4 specific); P:response to oxidative stress; P:response to antibiotic; P:negative regulation of ossification; P:response to heat; P:negative regulation of osteoblast differ…	K16914
	[INTERPRO, BLASTED]	TRINITY_DN100940_c1_g2_i1	uncharacterized protein LOC106154782	864						no IPS match	no IPS match	no IPS match	ref|XP_013384716.1|uncharacterized protein LOC106154782 [Lingula anatina]	XP_013384716	4.0673E-11	58.13953488372093	72.0182	ENOG			3.30E-8	65.9	Bilateria		0
	[INTERPRO, BLASTED]	TRINITY_DN100948_c0_g1_i1	hypothetical protein LOTGIDRAFT_236277	1395						no IPS match	no IPS match	no IPS match	ref|XP_009064909.1|hypothetical protein LOTGIDRAFT_236277 [Lottia gigantea]gb|ESO84294.1|hypothetical protein LOTGIDRAFT_236277 [Lottia gigantea]	XP_009064909, ESO84294	1.41698E-131	67.35159817351598	402.134	ENOG			4.50E-101	375.2	Bilateria		0
	[INTERPRO, BLASTED]	TRINITY_DN100948_c0_g2_i1	uncharacterized protein LOC110459787 isoform X2	528						no IPS match	no IPS match	no IPS match	ref|XP_021367900.1|uncharacterized protein LOC110459787 isoform X2 [Mizuhopecten yessoensis]	XP_021367900	2.92971E-47	64.80446927374301	169.859	ENOG			1.60E-21	109	Bilateria		0
	[INTERPRO, BLASTED, MAPPED, ANNOTATED]	TRINITY_DN10094_c0_g1_i14	UV excision repair protein RAD23 homolog B-like	1272	4	P:GO:0006289; P:GO:0043161; F:GO:0003684; F:GO:0005515	P:nucleotide-excision repair; P:proteasome-mediated ubiquitin-dependent protein catabolic process; F:damaged DNA binding; F:protein binding			IPR004806 (PRINTS); IPR000626 (PFAM); G3DSA:1.10.8.10 (GENE3D); IPR004806 (TIGRFAM); G3DSA:1.10.8.10 (GENE3D); IPR015940 (PFAM); IPR036353 (G3DSA:1.10.10.GENE3D); G3DSA:3.10.20.90 (GENE3D); IPR015360 (PFAM); mobidb-lite (MOBIDB_LITE); mobidb-lite (MOBIDB_LITE); mobidb-lite (MOBIDB_LITE); mobidb-lite (MOBIDB_LITE); mobidb-lite (MOBIDB_LITE); mobidb-lite (MOBIDB_LITE); PTHR10621 (PANTHER); PTHR1062…	P:GO:0006289; P:GO:0043161; F:GO:0003684; F:GO:0005515	P:nucleotide-excision repair; P:proteasome-mediated ubiquitin-dependent protein catabolic process; F:damaged DNA binding; F:protein binding	ref|XP_026118751.1|UV excision repair protein RAD23 homolog B-like [Carassius auratus]	XP_026118751	9.41191E-75	52.093023255813954	246.899	COG,KOG,ENOG	RAD23B	ubiquitin	6.60E-59	235	Metazoa		22	C:GO:0071942; F:GO:0003697; P:GO:0043903; P:GO:0043902; F:GO:0031593; P:GO:0006457; P:GO:1903902; P:GO:0000715; P:GO:0045787; P:GO:0048568; C:GO:0005654; F:GO:0019900; P:GO:0007283; P:GO:0006294; P:GO:0031648; F:GO:1990381; C:GO:0005815; P:GO:0016579; P:GO:0032436; P:GO:0070911; P:GO:0045070; C:GO:0005829	P:positive regulation of viral life cycle; P:protein deubiquitination; P:protein destabilization; P:positive regulation of viral genome replication; P:global genome nucleotide-excision repair; P:embryonic organ development; F:kinase binding; P:nucleotide-excision repair, preincision complex assembly; P:positive regulation of proteasomal ubiquitin-dependent protein catabolic process; F:polyubiquit…	K10839	map03420,map04141
	[INTERPRO, BLASTED, MAPPED, ANNOTATED]	TRINITY_DN10094_c0_g1_i6	UV excision repair protein RAD23 homolog B-like	1227	4	P:GO:0006289; P:GO:0043161; F:GO:0003684; F:GO:0005515	P:nucleotide-excision repair; P:proteasome-mediated ubiquitin-dependent protein catabolic process; F:damaged DNA binding; F:protein binding			IPR004806 (PRINTS); IPR015360 (PFAM); IPR004806 (TIGRFAM); IPR015940 (PFAM); G3DSA:1.10.8.10 (GENE3D); G3DSA:3.10.20.90 (GENE3D); IPR036353 (G3DSA:1.10.10.GENE3D); G3DSA:1.10.8.10 (GENE3D); IPR000626 (PFAM); mobidb-lite (MOBIDB_LITE); mobidb-lite (MOBIDB_LITE); mobidb-lite (MOBIDB_LITE); mobidb-lite (MOBIDB_LITE); mobidb-lite (MOBIDB_LITE); mobidb-lite (MOBIDB_LITE); PTHR10621:SF13 (PANTHER); PTH…	P:GO:0006289; P:GO:0043161; F:GO:0003684; F:GO:0005515	P:nucleotide-excision repair; P:proteasome-mediated ubiquitin-dependent protein catabolic process; F:damaged DNA binding; F:protein binding	ref|XP_026118751.1|UV excision repair protein RAD23 homolog B-like [Carassius auratus]	XP_026118751	6.03643E-78	57.142857142857146	254.603	COG,KOG,ENOG	RAD23A	ubiquitin	2.00E-60	240	Mammalia		17	P:GO:0006289; F:GO:0003697; P:GO:0043903; P:GO:0043902; F:GO:0031593; P:GO:1903902; P:GO:0045787; C:GO:0005654; F:GO:0019900; P:GO:0031648; F:GO:1990381; C:GO:0005815; P:GO:0016579; C:GO:0032991; P:GO:0032436; P:GO:0045070; C:GO:0005829	P:positive regulation of viral life cycle; P:protein deubiquitination; P:nucleotide-excision repair; P:protein destabilization; P:positive regulation of viral genome replication; F:kinase binding; P:positive regulation of proteasomal ubiquitin-dependent protein catabolic process; F:polyubiquitin modification-dependent protein binding; C:microtubule organizing center; C:cytosol; P:regulation of bi…	K10839	map03420,map04141
	[INTERPRO, BLASTED, MAPPED]	TRINITY_DN100973_c0_g2_i2	RNA-directed DNA polymerase from mobile element jockey-like	534	2	P:GO:0006278; F:GO:0003964	P:RNA-dependent DNA biosynthetic process; F:RNA-directed DNA polymerase activity			IPR000477 (PFAM); PTHR47027 (PANTHER); PTHR47027:SF7 (PANTHER); IPR000477 (PROSITE_PROFILES); IPR043502 (SUPERFAMILY)	no GO terms	no GO terms	ref|XP_022329234.1|uncharacterized protein LOC111128086 [Crassostrea virginica]	XP_022329234	2.30966E-33	65.38461538461539	133.65	KOG,ENOG		Reverse transcriptase (RNA-dependent DNA polymerase)	1.20E-32	146.4	Bilateria		0
	[INTERPRO, BLASTED, MAPPED, ANNOTATED]	TRINITY_DN100975_c0_g1_i1	Syntaxin	414	2	P:GO:0016192; C:GO:0016020	P:vesicle-mediated transport; C:membrane			G3DSA:1.20.5.110 (GENE3D); IPR000727 (PFAM); IPR006011 (PFAM); PTHR19957 (PANTHER); PTHR19957:SF231 (PANTHER); IPR000727 (PROSITE_PROFILES); IPR010989 (SUPERFAMILY)	P:GO:0016192; C:GO:0016020	P:vesicle-mediated transport; C:membrane	gb|TPP64299.1|Syntaxin [Fasciola gigantica]	TPP64299	4.90513E-38	79.56204379562044	138.272	COG,KOG,ENOG		SNAP receptor activity	9.10E-17	93.2	Bilateria		6	P:GO:0017156; P:GO:0097480; P:GO:0048489; P:GO:0016081; P:GO:0046907; P:GO:0007614	P:short-term memory; P:establishment of synaptic vesicle localization; P:intracellular transport; P:calcium-ion regulated exocytosis; P:synaptic vesicle transport; P:synaptic vesicle docking	K04560,K08486	map04130,map04721,map04911,map05031
	[INTERPRO, BLASTED, MAPPED, ANNOTATED]	TRINITY_DN100975_c0_g2_i1	syntaxin 1A	381	4	P:GO:0007340; P:GO:0016192; P:GO:0030154; C:GO:0016021	P:acrosome reaction; P:vesicle-mediated transport; P:cell differentiation; C:integral component of membrane			IPR006011 (PFAM); G3DSA:1.20.58.70 (GENE3D); PTHR19957 (PANTHER); IPR028671 (PTHR19957:PANTHER); IPR010989 (SUPERFAMILY)	P:GO:0007340; P:GO:0016192; P:GO:0030154; C:GO:0016020; C:GO:0016021	P:acrosome reaction; P:vesicle-mediated transport; P:cell differentiation; C:membrane; C:integral component of membrane	gb|KAA3674222.1|syntaxin 1A, partial [Paragonimus westermani]	KAA3674222	4.81083E-28	67.5	111.694	COG,KOG,ENOG		SNAP receptor activity	4.40E-9	67.4	Bilateria		6	P:GO:0017156; P:GO:0097480; P:GO:0048489; P:GO:0016081; P:GO:0046907; P:GO:0007614	P:short-term memory; P:establishment of synaptic vesicle localization; P:intracellular transport; P:calcium-ion regulated exocytosis; P:synaptic vesicle transport; P:synaptic vesicle docking	K04560,K08486	map04130,map04721,map04911,map05031
	[INTERPRO, BLASTED, MAPPED, ANNOTATED]	TRINITY_DN100987_c0_g1_i1	Calcium-activated potassium channel subunit alpha-1	1488	4	P:GO:0071805; F:GO:0005267; C:GO:0005886; C:GO:0016021	P:potassium ion transmembrane transport; F:potassium channel activity; C:plasma membrane; C:integral component of membrane	EC:7	Translocases	G3DSA:1.10.287.70 (GENE3D); IPR013099 (PFAM); G3DSA:3.40.50.720 (GENE3D); mobidb-lite (MOBIDB_LITE); PTHR10027:SF33 (PANTHER); PTHR10027 (PANTHER); SSF81324 (SUPERFAMILY)	no GO terms	no GO terms	gb|TNN09377.1|Calcium-activated potassium channel subunit alpha-1 [Schistosoma japonicum]	TNN09377	0.0	79.9554565701559	623.624	KOG,ENOG	slo	large conductance calcium-activated potassium channel activity	2.00E-117	429.5	Bilateria		14	F:GO:0005249; P:GO:0030001; F:GO:0005515; P:GO:0051960; C:GO:0043005; C:GO:0008076; C:GO:0043025; P:GO:0042493; F:GO:0060072; P:GO:0048512; P:GO:0045433; P:GO:1900074; P:GO:0008582; P:GO:0071805	P:regulation of nervous system development; P:potassium ion transmembrane transport; F:voltage-gated potassium channel activity; C:voltage-gated potassium channel complex; C:neuron projection; C:neuronal cell body; F:large conductance calcium-activated potassium channel activity; F:protein binding; P:circadian behavior; P:male courtship behavior, veined wing generated song production; P:response …	K04936	map04022,map04270,map04911,map04924,map04970,map04972
	[INTERPRO, NO-BLAST]	TRINITY_DN100_c0_g1_i25	---NA---	486						IPR013783 (G3DSA:2.60.40.GENE3D); IPR007110 (PROSITE_PROFILES); IPR036179 (SUPERFAMILY)	no GO terms	no GO terms	No Blast Hit					ENOG	EMB	Immunoglobulin domain	2.20E-2	45.8	Actinopterygii		5	P:GO:0035879; F:GO:0008514; F:GO:0008028; C:GO:0005887; F:GO:0015318	C:integral component of plasma membrane; F:monocarboxylic acid transmembrane transporter activity; F:inorganic molecular entity transmembrane transporter activity; P:plasma membrane lactate transport; F:organic anion transmembrane transporter activity
	[INTERPRO, BLASTED, ANNOTATED]	TRINITY_DN100_c0_g2_i1	prolow-density lipoprotein receptor-related protein 1-like isoform X2	1461	1	F:GO:0005515	F:protein binding			IPR002172 (PRINTS); IPR036055 (G3DSA:4.10.400.GENE3D); IPR036055 (G3DSA:4.10.400.GENE3D); IPR036055 (G3DSA:4.10.400.GENE3D); IPR002172 (PFAM); IPR036055 (G3DSA:4.10.400.GENE3D); IPR036055 (G3DSA:4.10.400.GENE3D); mobidb-lite (MOBIDB_LITE); mobidb-lite (MOBIDB_LITE); mobidb-lite (MOBIDB_LITE); mobidb-lite (MOBIDB_LITE); PTHR24270:SF23 (PANTHER); PTHR24270 (PANTHER); IPR002172 (PROSITE_PROFILES); I…	F:GO:0005515	F:protein binding	ref|XP_026693170.1|prolow-density lipoprotein receptor-related protein 1-like isoform X2 [Ciona intestinalis]	XP_026693170	5.63011E-26	48.8	121.709	KOG,ENOG		Low-density lipoprotein receptor domain class A	3.00E-12	80.1	Bilateria		0
	[INTERPRO, BLASTED, MAPPED, ANNOTATED]	TRINITY_DN100_c0_g2_i3	sortilin-related receptor	1599	1	F:GO:0005515	F:protein binding			IPR002172 (PRINTS); G3DSA:2.40.128.620 (GENE3D); IPR036055 (G3DSA:4.10.400.GENE3D); IPR036055 (G3DSA:4.10.400.GENE3D); IPR036055 (G3DSA:4.10.400.GENE3D); IPR036055 (G3DSA:4.10.400.GENE3D); IPR002172 (PFAM); IPR036055 (G3DSA:4.10.400.GENE3D); mobidb-lite (MOBIDB_LITE); mobidb-lite (MOBIDB_LITE); mobidb-lite (MOBIDB_LITE); mobidb-lite (MOBIDB_LITE); mobidb-lite (MOBIDB_LITE); PTHR24270:SF8 (PANTHER…	F:GO:0005515	F:protein binding	ref|XP_029827184.1|sortilin-related receptor [Ixodes scapularis]	XP_029827184	1.67208E-24	53.65853658536585	117.857	COG,KOG,ENOG		negative regulation of bile acid biosynthetic process	2.60E-9	70.5	Euarchontoglires		0
	[INTERPRO, BLASTED, MAPPED, ANNOTATED]	TRINITY_DN100_c0_g2_i5	low-density lipoprotein receptor-related protein 6	747	1	F:GO:0005515	F:protein binding			IPR002172 (PRINTS); IPR036055 (G3DSA:4.10.400.GENE3D); G3DSA:4.10.1220.10 (GENE3D); IPR036055 (G3DSA:4.10.400.GENE3D); IPR002172 (PFAM); mobidb-lite (MOBIDB_LITE); mobidb-lite (MOBIDB_LITE); PTHR46513 (PANTHER); IPR002172 (PROSITE_PROFILES); IPR002172 (PROSITE_PROFILES); IPR002172 (PROSITE_PROFILES); IPR002172 (CDD); IPR002172 (CDD); IPR002172 (CDD); IPR036055 (SUPERFAMILY); IPR036055 (SUPERFAMIL…	F:GO:0005515	F:protein binding	ref|XP_030027927.1|low-density lipoprotein receptor-related protein 6, partial [Manduca sexta]	XP_030027927	9.82354E-14	45.736434108527135	79.337	KOG,ENOG		low-density lipoprotein	1.40E-2	47	Insecta		14	P:GO:0007399; P:GO:0008587; P:GO:0007367; P:GO:0007616; P:GO:0001745; P:GO:0090254; F:GO:0015026; F:GO:0042813; F:GO:0017147; C:GO:0005886; P:GO:0035223; P:GO:0048076; P:GO:0032989; P:GO:0060070	P:regulation of compound eye pigmentation; P:cellular component morphogenesis; P:segment polarity determination; F:Wnt-activated receptor activity; P:cell elongation involved in imaginal disc-derived wing morphogenesis; F:coreceptor activity; P:canonical Wnt signaling pathway; P:imaginal disc-derived wing margin morphogenesis; C:plasma membrane; F:Wnt-protein binding; P:nervous system development…	K03068	map04150,map04310,map05200,map05224,map05225,map05226
	[INTERPRO, BLASTED, MAPPED, ANNOTATED]	TRINITY_DN101001_c0_g1_i1	tRNA (guanine(37)-N1)-methyltransferase	1596	2	F:GO:0016740; C:GO:0005622	F:transferase activity; C:intracellular anatomical structure	EC:2	Transferases	IPR030382 (PFAM); G3DSA:3.40.50.150 (GENE3D); G3DSA:3.30.300.110 (GENE3D); mobidb-lite (MOBIDB_LITE); PTHR23245 (PANTHER); PTHR23245:SF36 (PANTHER); IPR030382 (PROSITE_PROFILES); IPR029063 (SUPERFAMILY)	no GO terms	no GO terms	ref|XP_013398950.1|tRNA (guanine(37)-N1)-methyltransferase [Lingula anatina]	XP_013398950	1.716E-116	63.76470588235294	362.844	COG,KOG,ENOG	TRMT5	tRNA (guanine(37)-N(1))-methyltransferase activity	6.30E-88	331.6	Bilateria	EC:2.1.1.228	3	P:GO:0030431; C:GO:0005759; P:GO:0070901	C:mitochondrial matrix; P:mitochondrial tRNA methylation; P:sleep	K15429
	[INTERPRO, BLASTED, MAPPED, ANNOTATED]	TRINITY_DN10100_c0_g1_i9	peptidyl-prolyl cis-trans isomerase CWC27 homolog	1446	2	P:GO:0000413; F:GO:0003755	P:protein peptidyl-prolyl isomerization; F:peptidyl-prolyl cis-trans isomerase activity	EC:5.2.1.8	Peptidylprolyl isomerase	IPR002130 (PRINTS); IPR002130 (PFAM); IPR029000 (G3DSA:2.40.100.GENE3D); mobidb-lite (MOBIDB_LITE); mobidb-lite (MOBIDB_LITE); mobidb-lite (MOBIDB_LITE); mobidb-lite (MOBIDB_LITE); mobidb-lite (MOBIDB_LITE); mobidb-lite (MOBIDB_LITE); IPR044666 (PANTHER); PTHR45625:SF6 (PANTHER); IPR002130 (PROSITE_PROFILES); cd01925 (CDD); IPR029000 (SUPERFAMILY)	P:GO:0000413; F:GO:0003755	P:protein peptidyl-prolyl isomerization; F:peptidyl-prolyl cis-trans isomerase activity	ref|XP_009062627.1|hypothetical protein LOTGIDRAFT_194800 [Lottia gigantea]gb|ESO86646.1|hypothetical protein LOTGIDRAFT_194800 [Lottia gigantea]	XP_009062627, ESO86646	9.16925E-145	65.83850931677019	429.483	COG,KOG,ENOG	CWC27	CWC27 spliceosome-associated protein homolog (S. cerevisiae)	5.70E-115	421.4	Actinopterygii	EC:5.2.1.8	6	F:GO:0003755; C:GO:0005654; P:GO:0000398; C:GO:0071013; C:GO:0071012; P:GO:0000413	P:protein peptidyl-prolyl isomerization; P:mRNA splicing, via spliceosome; C:catalytic step 2 spliceosome; F:peptidyl-prolyl cis-trans isomerase activity; C:catalytic step 1 spliceosome; C:nucleoplasm	K12737
	[INTERPRO, BLASTED]	TRINITY_DN10101_c0_g1_i4	protein EFR3 homolog B-like isoform X2	2394						PTHR12444 (PANTHER); IPR016024 (SUPERFAMILY)	no GO terms	no GO terms	ref|XP_033738531.1|protein EFR3 homolog B-like isoform X2 [Pecten maximus]	XP_033738531	0.0	78.80299251870325	1008.82	KOG,ENOG	EFR3B	protein localization to plasma membrane	1.90E-269	935.3	Bilateria		15	C:GO:0045202; P:GO:0000281; P:GO:0030100; P:GO:0097480; P:GO:0046907; P:GO:0007602; P:GO:0017156; P:GO:0072659; P:GO:0046834; P:GO:0016079; P:GO:0046854; C:GO:0005886; P:GO:0048489; P:GO:0048488; P:GO:0098657	C:synapse; P:mitotic cytokinesis; P:calcium-ion regulated exocytosis; P:regulation of endocytosis; P:import into cell; P:protein localization to plasma membrane; P:phototransduction; P:lipid phosphorylation; C:plasma membrane; P:establishment of synaptic vesicle localization; P:intracellular transport; P:synaptic vesicle endocytosis; P:synaptic vesicle transport; P:phosphatidylinositol phosphate …	K21842
	[INTERPRO, BLASTED]	TRINITY_DN101031_c0_g1_i2	hypothetical protein BSL78_29151	681						PTHR47027:SF10 (PANTHER); PTHR47027 (PANTHER)	no GO terms	no GO terms	gb|PIK34030.1|hypothetical protein BSL78_29151 [Apostichopus japonicus]	PIK34030	8.00876E-104	79.03930131004367	310.842	KOG,ENOG		Ribonuclease H protein	2.40E-60	238.8	Vertebrata		0
	[INTERPRO, BLASTED]	TRINITY_DN101031_c0_g1_i28	hypothetical protein BSL78_22996	543						PTHR47027 (PANTHER); PTHR47027:SF10 (PANTHER)	no GO terms	no GO terms	gb|PIK40168.1|hypothetical protein BSL78_22996 [Apostichopus japonicus]	PIK40168	7.77761E-83	81.60919540229885	251.521	KOG,ENOG		Ribonuclease H protein	1.40E-55	222.6	Bilateria		0
	[INTERPRO, BLASTED, ANNOTATED]	TRINITY_DN10105_c0_g2_i1	transforming growth factor-beta receptor-associated protein 1-like	2589	2	P:GO:0006886; P:GO:0016192	P:intracellular protein transport; P:vesicle-mediated transport			IPR019453 (PFAM); IPR019452 (PFAM); IPR001180 (PFAM); IPR000547 (PFAM); IPR032914 (PANTHER); PTHR12894:SF40 (PANTHER); IPR000547 (PROSITE_PROFILES); IPR001180 (PROSITE_PROFILES)	P:GO:0006886; P:GO:0016192	P:intracellular protein transport; P:vesicle-mediated transport	ref|XP_033752273.1|transforming growth factor-beta receptor-associated protein 1-like [Pecten maximus]	XP_033752273	0.0	87.10801393728222	1306.97	KOG,ENOG		SMAD binding	0.00E0	1261.9	Bilateria		8	P:GO:0009267; C:GO:0005765; C:GO:0030897; P:GO:0008593; P:GO:0035542; F:GO:0031267; P:GO:0031338; P:GO:0097352	P:regulation of SNARE complex assembly; P:cellular response to starvation; P:autophagosome maturation; C:HOPS complex; P:regulation of vesicle fusion; F:small GTPase binding; P:regulation of Notch signaling pathway; C:lysosomal membrane	K20177,K20183	map04138
	[INTERPRO, BLASTED, MAPPED, ANNOTATED]	TRINITY_DN10106_c0_g1_i13	LDLR chaperone boca-like	681	1	P:GO:0006457	P:protein folding			IPR019330 (PFAM); G3DSA:6.10.250.640 (GENE3D); G3DSA:3.30.70.260 (GENE3D); mobidb-lite (MOBIDB_LITE); mobidb-lite (MOBIDB_LITE); IPR019330 (PANTHER)	P:GO:0006457	P:protein folding	ref|XP_009064182.1|hypothetical protein LOTGIDRAFT_76483, partial [Lottia gigantea]gb|ESO85076.1|hypothetical protein LOTGIDRAFT_76483, partial [Lottia gigantea]	XP_009064182, ESO85076	8.75302E-66	91.66666666666667	207.994	KOG,ENOG	MESDC2	positive regulation of skeletal muscle acetylcholine-gated channel clustering	7.20E-57	227.3	Bilateria		18	F:GO:0050750; P:GO:0099175; P:GO:0007498; P:GO:0034394; P:GO:0006888; P:GO:1901628; C:GO:0045177; P:GO:0006457; P:GO:0006897; P:GO:0006612; F:GO:0042802; P:GO:0006909; C:GO:0005886; C:GO:0005788; P:GO:0098657; P:GO:0015833; P:GO:1904398; P:GO:1904395	C:endoplasmic reticulum lumen; F:low-density lipoprotein particle receptor binding; P:peptide transport; P:import into cell; P:regulation of postsynapse organization; P:endoplasmic reticulum to Golgi vesicle-mediated transport; P:protein localization to cell surface; C:plasma membrane; F:identical protein binding; P:protein folding; P:endocytosis; P:protein targeting to membrane; P:positive regul…
	[INTERPRO, BLASTED, MAPPED, ANNOTATED]	TRINITY_DN101091_c0_g1_i1	cytosolic purine 5'-nucleotidase-like isoform X1	315	2	F:GO:0016787; F:GO:0046872	F:hydrolase activity; F:metal ion binding	EC:3	Hydrolases	no IPS match	no IPS match	no IPS match	ref|XP_033756464.1|cytosolic purine 5'-nucleotidase-like isoform X2 [Pecten maximus]	XP_033756464	1.72471E-17	70.88607594936708	84.7297	KOG,ENOG		5' nucleotidase family	1.80E-5	54.7	Drosophilidae	EC:3.1.3.5	2	P:GO:0016311; F:GO:0008253	P:dephosphorylation; F:5'-nucleotidase activity	K01081	map00230,map00240,map00760,map01100,map01110
	[INTERPRO, BLASTED, MAPPED, ANNOTATED]	TRINITY_DN10109_c0_g1_i11	heat shock 70 kDa protein 12B-like	1416	2	F:GO:0005524; F:GO:0016887	F:ATP binding; F:ATPase			G3DSA:3.30.420.40 (GENE3D); G3DSA:3.30.420.40 (GENE3D); G3DSA:3.30.420.40 (GENE3D); G3DSA:3.90.640.10 (GENE3D); IPR013126 (PFAM); G3DSA:3.30.420.40 (GENE3D); G3DSA:3.90.640.10 (GENE3D); mobidb-lite (MOBIDB_LITE); PTHR14187 (PANTHER); IPR043129 (SUPERFAMILY); IPR043129 (SUPERFAMILY)	F:GO:0005524; F:GO:0016887	F:ATP binding; F:ATPase	ref|XP_022326993.1|heat shock 70 kDa protein 12B-like [Crassostrea virginica]	XP_022326993	1.45346E-111	58.208955223880594	349.362	COG,KOG,ENOG		ATP binding	7.30E-59	235	Bilateria		0
	[INTERPRO, BLASTED, ANNOTATED]	TRINITY_DN10109_c0_g1_i16	heat shock 70 kDa protein 12B-like	1578	2	F:GO:0005524; F:GO:0016887	F:ATP binding; F:ATPase			G3DSA:3.90.640.10 (GENE3D); G3DSA:3.30.420.40 (GENE3D); IPR013126 (PFAM); G3DSA:3.30.420.40 (GENE3D); PTHR14187 (PANTHER); IPR043129 (SUPERFAMILY); IPR043129 (SUPERFAMILY)	F:GO:0005524; F:GO:0016887	F:ATP binding; F:ATPase	ref|XP_011418177.3|heat shock 70 kDa protein 12B [Crassostrea gigas]	XP_011418177	4.30559E-123	57.4468085106383	380.948	COG,KOG,ENOG		ATP binding	4.80E-67	262.3	Chordata		0
	[INTERPRO, BLASTED]	TRINITY_DN10109_c0_g1_i22	heat shock 70 kDa protein 12B-like	1419						G3DSA:3.30.420.40 (GENE3D); G3DSA:3.90.640.10 (GENE3D); G3DSA:3.30.420.40 (GENE3D); mobidb-lite (MOBIDB_LITE); PTHR14187 (PANTHER); IPR043129 (SUPERFAMILY)	no GO terms	no GO terms	ref|XP_011418177.3|heat shock 70 kDa protein 12B [Crassostrea gigas]	XP_011418177	8.39956E-111	57.234042553191486	347.436	COG,KOG,ENOG		ATP binding	2.30E-49	203.4	Bilateria		0
	[INTERPRO, BLASTED, ANNOTATED]	TRINITY_DN1010_c1_g2_i1	heterogeneous nuclear ribonucleoprotein C-like 3	1065	1	F:GO:0003676	F:nucleic acid binding			IPR012677 (G3DSA:3.30.70.GENE3D); IPR000504 (PFAM); mobidb-lite (MOBIDB_LITE); mobidb-lite (MOBIDB_LITE); PTHR13968 (PANTHER); IPR000504 (PROSITE_PROFILES); cd12341 (CDD); IPR035979 (SUPERFAMILY)	F:GO:0003676	F:nucleic acid binding	ref|XP_034335896.1|heterogeneous nuclear ribonucleoprotein C-like 3 [Crassostrea gigas]	XP_034335896	2.01767E-67	58.148148148148145	222.631	KOG,ENOG		zinc finger	3.40E-32	146	Hymenoptera		2	C:GO:0005634; F:GO:0003729	C:nucleus; F:mRNA binding
	[INTERPRO, BLASTED, MAPPED, ANNOTATED]	TRINITY_DN1010_c5_g1_i2	biogenesis of lysosome-related organelles complex 1 subunit 1-like	360	1	C:GO:0031083	C:BLOC-1 complex			IPR009395 (PFAM); IPR009395 (PANTHER)	C:GO:0031083	C:BLOC-1 complex	ref|XP_005097393.1|PREDICTED: biogenesis of lysosome-related organelles complex 1 subunit 1-like [Aplysia californica]	XP_005097393	1.07376E-60	91.52542372881356	189.504	KOG,ENOG	BLOC1S1	biogenesis of lysosome-related organelles complex 1 subunit	1.10E-46	192.6	Bilateria		20	P:GO:0048490; P:GO:0097480; F:GO:0005515; P:GO:0008355; P:GO:0008057; P:GO:0007274; P:GO:0031175; P:GO:0018394; C:GO:0005765; P:GO:0060155; P:GO:0050808; C:GO:0099078; P:GO:0036466; C:GO:0031083; P:GO:0032418; C:GO:0005758; C:GO:0005769; C:GO:0005759; P:GO:0032438; P:GO:0009060	P:lysosome localization; P:peptidyl-lysine acetylation; P:melanosome organization; C:early endosome; P:synaptic vesicle recycling via endosome; P:aerobic respiration; P:anterograde synaptic vesicle transport; P:neuron projection development; P:olfactory learning; P:establishment of synaptic vesicle localization; C:BORC complex; P:neuromuscular synaptic transmission; P:synapse organization; F:prot…	K20185
	[INTERPRO, BLASTED, MAPPED, ANNOTATED]	TRINITY_DN10110_c0_g2_i1	coiled-coil domain-containing protein 103-like	699	2	P:GO:0070286; C:GO:0036157	P:axonemal dynein complex assembly; C:outer dynein arm			IPR031733 (PFAM); IPR025986 (PFAM); PTHR28572:SF1 (PANTHER); IPR042422 (PANTHER)	P:GO:0070286; C:GO:0036157	P:axonemal dynein complex assembly; C:outer dynein arm	ref|XP_033728877.1|coiled-coil domain-containing protein 103-like [Pecten maximus]	XP_033728877	3.93348E-69	65.21739130434783	219.935	ENOG	CCDC103	determination of digestive tract left/right asymmetry	3.40E-41	175.3	Chordata		8	F:GO:0042803; C:GO:0005930; P:GO:0060287; P:GO:0001947; P:GO:0071907; P:GO:0036158; P:GO:0036159; P:GO:0003146	P:determination of digestive tract left/right asymmetry; F:protein homodimerization activity; P:outer dynein arm assembly; P:epithelial cilium movement involved in determination of left/right asymmetry; P:heart jogging; P:heart looping; P:inner dynein arm assembly; C:axoneme
	[INTERPRO, BLASTED]	TRINITY_DN101123_c0_g1_i1	uncharacterized protein LOC111127637	1425						IPR006612 (PFAM); IPR027806 (PFAM); IPR027805 (PFAM); IPR038441 (G3DSA:6.20.210.GENE3D); PTHR23080 (PANTHER); IPR006612 (PROSITE_PROFILES); SSF57716 (SUPERFAMILY)	no GO terms	no GO terms	ref|XP_022328605.1|uncharacterized protein LOC111127637 [Crassostrea virginica]	XP_022328605	2.21448E-160	68.13417190775681	469.929	ENOG		DDE superfamily endonuclease	7.20E-54	218.4	Bilateria		0
	[INTERPRO, BLASTED, MAPPED, ANNOTATED]	TRINITY_DN101126_c0_g1_i3	cysteine sulfinic acid decarboxylase-like	1623	3	P:GO:0019752; F:GO:0016830; F:GO:0030170	P:carboxylic acid metabolic process; F:carbon-carbon lyase activity; F:pyridoxal phosphate binding	EC:4.1	Carbon-carbon lyases	IPR015421 (G3DSA:3.40.640.GENE3D); G3DSA:3.90.1150.170 (GENE3D); IPR002129 (PFAM); mobidb-lite (MOBIDB_LITE); PTHR45677 (PANTHER); cd06450 (CDD); IPR015424 (SUPERFAMILY)	P:GO:0019752; F:GO:0003824; F:GO:0016830; F:GO:0030170	P:carboxylic acid metabolic process; F:catalytic activity; F:carbon-carbon lyase activity; F:pyridoxal phosphate binding	ref|XP_011418227.2|cysteine sulfinic acid decarboxylase [Crassostrea gigas]	XP_011418227	0.0	72.65135699373695	577.015	COG,KOG,ENOG	CSAD	Pyridoxal-dependent decarboxylase conserved domain	4.40E-148	531.6	Afrotheria	EC:4.1.1.29	5	P:GO:0042412; P:GO:0019452; P:GO:0006805; F:GO:0004782; C:GO:0005829	P:taurine biosynthetic process; F:sulfinoalanine decarboxylase activity; P:L-cysteine catabolic process to taurine; P:xenobiotic metabolic process; C:cytosol	K01594	map00430,map01100
	[INTERPRO, BLASTED, MAPPED]	TRINITY_DN101126_c0_g1_i8	cysteine sulfinic acid decarboxylase isoform X1	342	6	P:GO:0019752; P:GO:0042412; F:GO:0003824; F:GO:0016829; F:GO:0016831; F:GO:0030170	P:carboxylic acid metabolic process; P:taurine biosynthetic process; F:catalytic activity; F:lyase activity; F:carboxy-lyase activity; F:pyridoxal phosphate binding			G3DSA:3.90.1150.170 (GENE3D)	no GO terms	no GO terms	ref|XP_004774698.1|PREDICTED: cysteine sulfinic acid decarboxylase isoform X1 [Mustela putorius furo]ref|XP_004774699.1|PREDICTED: cysteine sulfinic acid decarboxylase isoform X1 [Mustela putorius furo]ref|XP_004774700.1|PREDICTED: cysteine sulfinic acid decarboxylase isoform X1 [Mustela putorius furo]ref|XP_012902353.1|PREDICTED: cysteine sulfinic acid decarboxylase isoform X1 [Mustela putorius …	XP_004774698, XP_004774699, XP_004774700, XP_012902353	1.69699E-6	62.666666666666664	53.9138	COG,KOG,ENOG	CSAD	Cysteine sulfinic acid decarboxylase	4.30E-5	54.3	Carnivora	EC:4.1.1.29	5	P:GO:0042412; P:GO:0019452; P:GO:0006805; F:GO:0004782; C:GO:0005829	P:taurine biosynthetic process; F:sulfinoalanine decarboxylase activity; P:L-cysteine catabolic process to taurine; P:xenobiotic metabolic process; C:cytosol	K01594	map00430,map01100
	[INTERPRO, BLASTED, ANNOTATED]	TRINITY_DN101128_c0_g1_i1	protein sel-1 homolog 3-like	813	1	F:GO:0005515	F:protein binding			IPR011990 (G3DSA:1.25.40.GENE3D); IPR006597 (PFAM); IPR042756 (PANTHER); SSF81901 (SUPERFAMILY)	F:GO:0005515	F:protein binding	ref|XP_021347976.1|protein sel-1 homolog 3-like [Mizuhopecten yessoensis]gb|OWF53033.1|Protein sel-1-like 3 [Mizuhopecten yessoensis]	XP_021347976, OWF53033	1.14929E-111	77.15355805243446	353.984	COG,KOG,ENOG	SEL1L3	Sel1-like repeats.	2.20E-60	239.2	Chordata		1	C:GO:0005654	C:nucleoplasm
	[INTERPRO, BLASTED, MAPPED, ANNOTATED]	TRINITY_DN101138_c0_g1_i15	ras-related C3 botulinum toxin substrate 3	558	3	P:GO:0007264; F:GO:0003924; F:GO:0005525	P:small GTPase mediated signal transduction; F:GTPase activity; F:GTP binding	EC:3.6.1	Acting on acid anhydrides	PR00449 (PRINTS); G3DSA:3.40.50.300 (GENE3D); IPR001806 (PFAM); IPR005225 (TIGRFAM); PTHR24072 (PANTHER); PTHR24072:SF301 (PANTHER); IPR003578 (PROSITE_PROFILES); cd00157 (CDD); IPR027417 (SUPERFAMILY)	P:GO:0007264; F:GO:0003924; F:GO:0005525	P:small GTPase mediated signal transduction; F:GTPase activity; F:GTP binding	ref|XP_020385899.1|ras-related C3 botulinum toxin substrate 3 isoform X1 [Rhincodon typus]ref|XP_032900460.1|ras-related C3 botulinum toxin substrate 3 [Amblyraja radiata]	XP_020385899, XP_032900460	1.69794E-44	59.69387755102041	153.68	COG,KOG		GTP binding	1.80E-32	146	Eukaryota		1	C:GO:0005856	C:cytoskeleton	K04392,K07975	map04010,map04013,map04014,map04015,map04024,map04062,map04071,map04145,map04151,map04310,map04360,map04370,map04380,map04510,map04520,map04530,map04620,map04650,map04662,map04664,map04666,map04670,map04722,map04810,map04932,map04933,map04972,map05014,map05100,map05120,map05131,map05132,map05167,map05200,map05203,map05205,map05210,map05211,map05212,map05231,map05416,map05418
	[INTERPRO, BLASTED, MAPPED, ANNOTATED]	TRINITY_DN101145_c0_g1_i1	DNA-directed RNA polymerases I II and III subunit RPABC3	471	1	P:GO:0006351	P:transcription, DNA-templated			G3DSA:2.40.50.140 (GENE3D); IPR005570 (PFAM); IPR005570 (PIRSF); IPR005570 (PANTHER); IPR012340 (SUPERFAMILY)	P:GO:0006351	P:transcription, DNA-templated	gb|KAA3670943.1|DNA-directed RNA polymerases I, II, and III subunit RPABC3 [Paragonimus westermani]	KAA3670943	6.40718E-69	97.38562091503267	213.386	KOG,ENOG	POLR2H	transcription by RNA polymerase I	9.60E-64	249.6	Bilateria		19	P:GO:0006367; P:GO:0006368; P:GO:0008543; F:GO:0005515; P:GO:0006363; P:GO:0006361; F:GO:0003697; P:GO:0000398; P:GO:0016073; P:GO:0045815; P:GO:0060964; P:GO:0042795; C:GO:0032993; C:GO:0005665; C:GO:0005666; P:GO:0006370; P:GO:0006283; C:GO:0005736; C:GO:0005829	P:transcription initiation from RNA polymerase I promoter; P:termination of RNA polymerase I transcription; P:regulation of gene silencing by miRNA; P:positive regulation of gene expression, epigenetic; P:snRNA metabolic process; P:fibroblast growth factor receptor signaling pathway; P:mRNA splicing, via spliceosome; C:RNA polymerase III complex; P:7-methylguanosine mRNA capping; P:transcription …	K03016	map00230,map00240,map01100,map03020,map04623,map05016,map05169
	[INTERPRO, BLASTED, ANNOTATED]	TRINITY_DN10115_c0_g1_i10	neuropilin and tolloid-like protein 1 isoform X2	1095	1	F:GO:0005515	F:protein binding			IPR036055 (G3DSA:4.10.400.GENE3D); mobidb-lite (MOBIDB_LITE); mobidb-lite (MOBIDB_LITE); mobidb-lite (MOBIDB_LITE); IPR002172 (PROSITE_PROFILES); IPR002172 (CDD); IPR036055 (SUPERFAMILY)	F:GO:0005515	F:protein binding	ref|XP_033755239.1|neuropilin and tolloid-like protein 1 isoform X2 [Pecten maximus]	XP_033755239	1.11119E-13	50.0	78.5666	ENOG	C6	Complement component	4.40E-3	49.3	Vertebrata		7	P:GO:0070613; P:GO:0043065; C:GO:0005579; P:GO:0030449; C:GO:0005615; P:GO:0002673; P:GO:2000257	C:membrane attack complex; P:regulation of acute inflammatory response; C:extracellular space; P:regulation of complement activation; P:positive regulation of apoptotic process; P:regulation of protein activation cascade; P:regulation of protein processing	K03995	map04610,map05020,map05322
	[INTERPRO, BLASTED, ANNOTATED]	TRINITY_DN10115_c0_g1_i9	neuropilin and tolloid-like protein 1 isoform X2	801	1	F:GO:0005515	F:protein binding			IPR036055 (G3DSA:4.10.400.GENE3D); IPR002172 (PROSITE_PROFILES); IPR002172 (CDD); IPR036055 (SUPERFAMILY)	F:GO:0005515	F:protein binding	ref|XP_033755239.1|neuropilin and tolloid-like protein 1 isoform X2 [Pecten maximus]	XP_033755239	2.09678E-14	50.0	78.9518	ENOG	C6	factor I membrane attack complex	7.20E-3	48.1	Testudines		7	P:GO:0070613; P:GO:0043065; C:GO:0005579; P:GO:0030449; C:GO:0005615; P:GO:0002673; P:GO:2000257	C:membrane attack complex; P:regulation of acute inflammatory response; C:extracellular space; P:regulation of complement activation; P:positive regulation of apoptotic process; P:regulation of protein activation cascade; P:regulation of protein processing	K03995	map04610,map05020,map05322
	[INTERPRO, BLASTED, MAPPED, ANNOTATED]	TRINITY_DN101171_c0_g1_i1	frizzled	375	1	F:GO:0005515	F:protein binding			IPR020067 (PFAM); IPR036790 (G3DSA:1.10.2000.GENE3D); IPR015526 (PANTHER); PTHR11309:SF81 (PANTHER); IPR020067 (PROSITE_PROFILES); IPR036790 (SUPERFAMILY)	F:GO:0005515	F:protein binding	dbj|GAA48931.1|frizzled [Clonorchis sinensis]	GAA48931	1.37259E-56	85.04672897196262	179.874	KOG	fz	Wnt-activated receptor activity	1.40E-44	185.7	Eukaryota		30	P:GO:0010976; F:GO:0004930; P:GO:1902669; P:GO:0008356; P:GO:0007367; P:GO:0007464; P:GO:0007186; P:GO:0007507; F:GO:0042813; P:GO:0035293; P:GO:0045773; P:GO:0010770; P:GO:0045198; P:GO:0016318; P:GO:0035159; P:GO:0060070; P:GO:0007435; P:GO:0002066; P:GO:0007298; P:GO:0007156; P:GO:0032231; P:GO:0045746; P:GO:0045666; F:GO:0017147; P:GO:0016360; P:GO:0035320; C:GO:0005887; P:GO:0035567; P:GO:00…	P:regulation of hemocyte proliferation; P:segment polarity determination; F:Wnt-activated receptor activity; P:chitin-based larval cuticle pattern formation; P:sensory organ precursor cell fate determination; P:positive regulation of axon extension; F:G protein-coupled receptor activity; P:imaginal disc-derived wing hair site selection; P:negative regulation of Notch signaling pathway; P:establis…	K02432	map04150,map04310,map04390,map04550,map04916,map04934,map05165,map05166,map05200,map05205,map05217,map05224,map05225,map05226
	[INTERPRO, BLASTED]	TRINITY_DN101187_c0_g2_i1	SCO-spondin isoform X2	534						PR01705 (PRINTS); IPR036383 (G3DSA:2.20.100.GENE3D); IPR036383 (G3DSA:2.20.100.GENE3D); IPR000884 (PFAM); PTHR22906 (PANTHER); IPR000884 (PROSITE_PROFILES); IPR000884 (PROSITE_PROFILES); IPR000884 (PROSITE_PROFILES); IPR036383 (SUPERFAMILY); IPR036383 (SUPERFAMILY); IPR036383 (SUPERFAMILY)	no GO terms	no GO terms	gb|RMX47909.1|hypothetical protein pdam_00010651 [Pocillopora damicornis]	RMX47909	2.47787E-39	52.0	150.599	ENOG		negative regulation of insulin-like growth factor receptor signaling pathway	2.00E-38	165.6	Bilateria		0
	[INTERPRO, BLASTED, MAPPED, ANNOTATED]	TRINITY_DN10118_c0_g1_i12	Fibroblast growth factor receptor 2	3717	3	P:GO:0006468; F:GO:0004672; F:GO:0005524	P:protein phosphorylation; F:protein kinase activity; F:ATP binding	EC:2.7.1	Transferring phosphorus-containing groups	IPR001245 (PRINTS); IPR001245 (PFAM); G3DSA:2.10.25.10 (GENE3D); G3DSA:1.10.510.10 (GENE3D); PTHR24416 (PANTHER); PS51257 (PROSITE_PROFILES); IPR000719 (PROSITE_PROFILES); IPR000742 (PROSITE_PROFILES); cd00054 (CDD); cd00192 (CDD); IPR011009 (SUPERFAMILY)	P:GO:0006468; F:GO:0004672; F:GO:0005524	P:protein phosphorylation; F:protein kinase activity; F:ATP binding	ref|XP_021363697.1|uncharacterized protein LOC110456947 isoform X1 [Mizuhopecten yessoensis]gb|OWF55677.1|Fibroblast growth factor receptor 2 [Mizuhopecten yessoensis]	XP_021363697, OWF55677	0.0	54.00667779632721	700.279	KOG,ENOG	htl	Fibroblast growth factor receptor	2.80E-41	177.9	Insecta	EC:2.7.10.1	21	P:GO:0007500; P:GO:0008347; P:GO:0007523; F:GO:0005007; P:GO:0008543; P:GO:0007431; P:GO:0055002; P:GO:0007509; P:GO:0021782; P:GO:0007506; P:GO:0007419; P:GO:0007525; P:GO:0042065; P:GO:0061320; P:GO:0048542; P:GO:0007493; P:GO:0051128; P:GO:0008360; P:GO:0010002; P:GO:0007280; P:GO:0018108	P:pole cell migration; P:cardioblast differentiation; P:mesoderm migration involved in gastrulation; P:endodermal cell fate determination; P:regulation of cell shape; P:ventral cord development; P:somatic muscle development; P:gonadal mesoderm development; P:fibroblast growth factor receptor signaling pathway; P:glial cell migration; P:regulation of cellular component organization; P:larval visce…	K04362,K05093,K05094	map01521,map04010,map04014,map04015,map04144,map04151,map04520,map04550,map04714,map04810,map05200,map05205,map05206,map05215,map05218,map05219,map05224,map05226,map05230
	[INTERPRO, BLASTED, ANNOTATED]	TRINITY_DN10118_c0_g1_i23	fibroblast growth factor receptor 2-like	1185	3	P:GO:0006468; F:GO:0004672; F:GO:0005524	P:protein phosphorylation; F:protein kinase activity; F:ATP binding	EC:2.7.1	Transferring phosphorus-containing groups	IPR001245 (PRINTS); IPR001245 (PFAM); G3DSA:1.10.510.10 (GENE3D); PTHR24416 (PANTHER); IPR000719 (PROSITE_PROFILES); cd00192 (CDD); IPR011009 (SUPERFAMILY)	P:GO:0006468; F:GO:0004672; F:GO:0005524	P:protein phosphorylation; F:protein kinase activity; F:ATP binding	ref|XP_022331918.1|fibroblast growth factor receptor 2-like [Crassostrea virginica]	XP_022331918	4.08432E-89	61.71875	289.271	KOG,ENOG	htl	Fibroblast growth factor receptor	8.70E-42	177.9	Insecta	EC:2.7.10.1	21	P:GO:0007500; P:GO:0008347; P:GO:0007523; F:GO:0005007; P:GO:0008543; P:GO:0007431; P:GO:0055002; P:GO:0007509; P:GO:0021782; P:GO:0007506; P:GO:0007419; P:GO:0007525; P:GO:0042065; P:GO:0061320; P:GO:0048542; P:GO:0007493; P:GO:0051128; P:GO:0008360; P:GO:0010002; P:GO:0007280; P:GO:0018108	P:pole cell migration; P:cardioblast differentiation; P:mesoderm migration involved in gastrulation; P:endodermal cell fate determination; P:regulation of cell shape; P:ventral cord development; P:somatic muscle development; P:gonadal mesoderm development; P:fibroblast growth factor receptor signaling pathway; P:glial cell migration; P:regulation of cellular component organization; P:larval visce…	K04362,K05093,K05094	map01521,map04010,map04014,map04015,map04144,map04151,map04520,map04550,map04714,map04810,map05200,map05205,map05206,map05215,map05218,map05219,map05224,map05226,map05230
	[INTERPRO, BLASTED, ANNOTATED]	TRINITY_DN10118_c0_g1_i7	fibroblast growth factor receptor 2-like	1185	3	P:GO:0006468; F:GO:0004672; F:GO:0005524	P:protein phosphorylation; F:protein kinase activity; F:ATP binding	EC:2.7.1	Transferring phosphorus-containing groups	IPR001245 (PRINTS); IPR001245 (PFAM); G3DSA:1.10.510.10 (GENE3D); PTHR24416 (PANTHER); IPR000719 (PROSITE_PROFILES); cd00192 (CDD); IPR011009 (SUPERFAMILY)	P:GO:0006468; F:GO:0004672; F:GO:0005524	P:protein phosphorylation; F:protein kinase activity; F:ATP binding	ref|XP_022331918.1|fibroblast growth factor receptor 2-like [Crassostrea virginica]	XP_022331918	4.08432E-89	61.71875	289.271	KOG,ENOG	htl	Fibroblast growth factor receptor	8.70E-42	177.9	Insecta	EC:2.7.10.1	21	P:GO:0007500; P:GO:0008347; P:GO:0007523; F:GO:0005007; P:GO:0008543; P:GO:0007431; P:GO:0055002; P:GO:0007509; P:GO:0021782; P:GO:0007506; P:GO:0007419; P:GO:0007525; P:GO:0042065; P:GO:0061320; P:GO:0048542; P:GO:0007493; P:GO:0051128; P:GO:0008360; P:GO:0010002; P:GO:0007280; P:GO:0018108	P:pole cell migration; P:cardioblast differentiation; P:mesoderm migration involved in gastrulation; P:endodermal cell fate determination; P:regulation of cell shape; P:ventral cord development; P:somatic muscle development; P:gonadal mesoderm development; P:fibroblast growth factor receptor signaling pathway; P:glial cell migration; P:regulation of cellular component organization; P:larval visce…	K04362,K05093,K05094	map01521,map04010,map04014,map04015,map04144,map04151,map04520,map04550,map04714,map04810,map05200,map05205,map05206,map05215,map05218,map05219,map05224,map05226,map05230
	[INTERPRO, BLASTED, MAPPED, ANNOTATED]	TRINITY_DN101198_c0_g1_i1	G-protein coupled receptor Mth2-like	414	3	P:GO:0007186; F:GO:0004930; C:GO:0016021	P:G protein-coupled receptor signaling pathway; F:G protein-coupled receptor activity; C:integral component of membrane			IPR000832 (PFAM); G3DSA:1.20.1070.10 (GENE3D); PTHR45902 (PANTHER)	P:GO:0007186; F:GO:0004930; C:GO:0016021	P:G protein-coupled receptor signaling pathway; F:G protein-coupled receptor activity; C:integral component of membrane	ref|XP_019926535.2|G-protein coupled receptor Mth2-like [Crassostrea gigas]	XP_019926535	2.06519E-29	63.63636363636363	115.161	ENOG		G-protein coupled receptor activity. It is involved in the biological process described with	4.90E-12	77.4	Arthropoda		5	C:GO:0016021; F:GO:0004930; P:GO:0007186; P:GO:0042594; P:GO:0008340	P:determination of adult lifespan; F:G protein-coupled receptor activity; P:G protein-coupled receptor signaling pathway; P:response to starvation; C:integral component of membrane
	[INTERPRO, BLASTED, ANNOTATED]	TRINITY_DN10120_c0_g1_i1	heat shock 70 kDa protein 12A-like	1785	2	F:GO:0005524; F:GO:0016887	F:ATP binding; F:ATPase			IPR013126 (PFAM); G3DSA:3.30.420.40 (GENE3D); G3DSA:3.30.420.40 (GENE3D); PTHR14187 (PANTHER); PTHR14187:SF5 (PANTHER); cd10229 (CDD); IPR043129 (SUPERFAMILY); IPR043129 (SUPERFAMILY)	F:GO:0005524; F:GO:0016887	F:ATP binding; F:ATPase	ref|XP_011418177.3|heat shock 70 kDa protein 12B [Crassostrea gigas]	XP_011418177	0.0	65.51126516464471	558.91	COG,KOG,ENOG		ATP binding	3.60E-103	382.5	Chordata		0
	[INTERPRO, BLASTED, ANNOTATED]	TRINITY_DN10120_c0_g1_i13	heat shock 70 kDa protein 12A-like	1785	2	F:GO:0005524; F:GO:0016887	F:ATP binding; F:ATPase			IPR013126 (PFAM); G3DSA:3.30.420.40 (GENE3D); G3DSA:3.30.420.40 (GENE3D); PTHR14187:SF5 (PANTHER); PTHR14187 (PANTHER); cd10229 (CDD); IPR043129 (SUPERFAMILY); IPR043129 (SUPERFAMILY)	F:GO:0005524; F:GO:0016887	F:ATP binding; F:ATPase	ref|XP_011418177.3|heat shock 70 kDa protein 12B [Crassostrea gigas]	XP_011418177	0.0	65.8578856152513	561.222	COG,KOG,ENOG		ATP binding	2.80E-103	382.9	Chordata		0
	[INTERPRO, BLASTED, MAPPED]	TRINITY_DN101227_c0_g1_i2	LIM domain transcription factor LMO4.1-like isoform X1	549	1	F:GO:0046872	F:metal ion binding			G3DSA:2.10.110.10 (GENE3D); G3DSA:2.10.110.10 (GENE3D); IPR001781 (PFAM); mobidb-lite (MOBIDB_LITE); PTHR45787:SF1 (PANTHER); PTHR45787 (PANTHER); IPR001781 (PROSITE_PROFILES); IPR001781 (PROSITE_PROFILES); SSF57716 (SUPERFAMILY); SSF57716 (SUPERFAMILY); SSF57716 (SUPERFAMILY)	no GO terms	no GO terms	ref|XP_021375983.1|LIM domain transcription factor LMO4.1-like isoform X1 [Mizuhopecten yessoensis]gb|OWF39561.1|LIM domain transcription factor LMO4-B [Mizuhopecten yessoensis]	XP_021375983, OWF39561	3.54097E-69	71.75141242937853	216.468	KOG,ENOG	LMO4	LIM domain transcription factor LMO4	1.30E-48	199.5	Aves		6	P:GO:0007498; P:GO:0045665; F:GO:0003712; P:GO:0010628; P:GO:0050768; P:GO:0045944	F:transcription coregulator activity; P:negative regulation of neuron differentiation; P:negative regulation of neurogenesis; P:positive regulation of transcription by RNA polymerase II; P:positive regulation of gene expression; P:mesoderm development
	[INTERPRO, BLASTED]	TRINITY_DN101231_c1_g1_i1	uncharacterized protein LOC105321514	948						IPR011042 (G3DSA:2.120.10.GENE3D); PTHR24104 (PANTHER); SSF101898 (SUPERFAMILY)	no GO terms	no GO terms	ref|XP_011418118.2|uncharacterized protein LOC105321514 [Crassostrea gigas]ref|XP_034337149.1|uncharacterized protein LOC105321514 [Crassostrea gigas]	XP_011418118, XP_034337149	2.73079E-46	57.03971119133574	166.392	KOG,ENOG	TRIM56	B-Box-type zinc finger	1.40E-5	57.4	Afrotheria	EC:2.3.2.27	12	P:GO:0002252; P:GO:0032479; F:GO:0061630; P:GO:0040013; P:GO:0051607; P:GO:0070534; P:GO:0046597; P:GO:1902187; P:GO:0032608; P:GO:0034340; P:GO:0043901; C:GO:0005829	P:response to type I interferon; P:defense response to virus; P:negative regulation of multi-organism process; P:negative regulation of locomotion; P:negative regulation of viral release from host cell; P:immune effector process; P:regulation of type I interferon production; P:interferon-beta production; F:ubiquitin protein ligase activity; P:negative regulation of viral entry into host cell; P:p…	K12026
	[INTERPRO, BLASTED]	TRINITY_DN101288_c0_g1_i1	uncharacterized protein LOC115231969	528						mobidb-lite (MOBIDB_LITE); mobidb-lite (MOBIDB_LITE)	no GO terms	no GO terms	ref|XP_029657706.1|uncharacterized protein LOC115231969 [Octopus vulgaris]	XP_029657706	1.37979E-67	76.92307692307692	211.46	ENOG			5.40E-39	167.5	Bilateria		1	P:GO:0042048	P:olfactory behavior
	[INTERPRO, BLASTED, MAPPED, ANNOTATED]	TRINITY_DN10128_c0_g1_i2	serine/arginine-rich splicing factor 4-like	456	1	F:GO:0003676	F:nucleic acid binding			IPR000504 (PFAM); IPR012677 (G3DSA:3.30.70.GENE3D); mobidb-lite (MOBIDB_LITE); mobidb-lite (MOBIDB_LITE); mobidb-lite (MOBIDB_LITE); mobidb-lite (MOBIDB_LITE); mobidb-lite (MOBIDB_LITE); mobidb-lite (MOBIDB_LITE); PTHR23003:SF36 (PANTHER); PTHR23003 (PANTHER); IPR000504 (PROSITE_PROFILES); cd12600 (CDD); IPR035979 (SUPERFAMILY)	F:GO:0003676	F:nucleic acid binding	ref|XP_013786056.1|serine/arginine-rich splicing factor 4-like [Limulus polyphemus]ref|XP_022254326.1|serine/arginine-rich splicing factor 4-like [Limulus polyphemus]	XP_013786056, XP_022254326	4.84595E-36	90.12345679012346	132.88	COG,KOG,ENOG	SRSF5	RNA splicing	1.50E-20	105.9	Bilateria		24	P:GO:0002252; P:GO:0006376; P:GO:0009611; P:GO:0031440; P:GO:0044819; P:GO:0000381; F:GO:0050733; P:GO:0033120; P:GO:0097421; F:GO:0003729; P:GO:0006406; P:GO:0001178; P:GO:0006611; C:GO:0035327; C:GO:0016607; P:GO:0051607; C:GO:0005730; P:GO:0043254; C:GO:0005700; P:GO:0015833; P:GO:0032869; F:GO:0043422; P:GO:0051704; C:GO:0005829	P:defense response to virus; P:immune effector process; P:peptide transport; P:mRNA splice site selection; P:positive regulation of RNA splicing; F:RS domain binding; P:liver regeneration; P:regulation of alternative mRNA splicing, via spliceosome; P:regulation of mRNA 3'-end processing; C:nuclear speck; C:polytene chromosome; C:cytosol; P:response to wounding; F:protein kinase B binding; P:prote…	K12893	map03040,map05168
	[INTERPRO, BLASTED, MAPPED, ANNOTATED]	TRINITY_DN10129_c0_g1_i3	CTP synthase 1	1788	2	P:GO:0006241; F:GO:0003883	P:CTP biosynthetic process; F:CTP synthase activity	EC:6.3.4.2	CTP synthase (glutamine hydrolyzing)	IPR029062 (G3DSA:3.40.50.GENE3D); IPR017926 (PFAM); G3DSA:3.40.50.300 (GENE3D); IPR004468 (TIGRFAM); IPR017456 (PFAM); mobidb-lite (MOBIDB_LITE); mobidb-lite (MOBIDB_LITE); PTHR11550:SF8 (PANTHER); IPR004468 (PANTHER); IPR017926 (PROSITE_PROFILES); IPR017456 (CDD); IPR033828 (CDD); IPR027417 (SUPERFAMILY); IPR029062 (SUPERFAMILY)	P:GO:0006221; P:GO:0006241; F:GO:0003883	P:pyrimidine nucleotide biosynthetic process; P:CTP biosynthetic process; F:CTP synthase activity	ref|XP_034335165.1|CTP synthase 1 [Crassostrea gigas]ref|XP_034335166.1|CTP synthase 1 [Crassostrea gigas]	XP_034335165, XP_034335166	0.0	87.35440931780366	931.784	COG,KOG,ENOG	CTPS2	Catalyzes the ATP-dependent amination of UTP to CTP with either L-glutamine or ammonia as the source of nitrogen	2.40E-256	891.3	Bilateria	EC:6.3.4.2	11	F:GO:0042802; P:GO:0042493; P:GO:0042098; P:GO:0015949; F:GO:0003883; P:GO:0006241; P:GO:0042100; P:GO:0035167; P:GO:0046132; C:GO:0097268; C:GO:0005829	P:larval lymph gland hemopoiesis; C:cytoophidium; P:B cell proliferation; F:identical protein binding; P:pyrimidine ribonucleoside biosynthetic process; P:T cell proliferation; F:CTP synthase activity; P:response to drug; P:CTP biosynthetic process; P:nucleobase-containing small molecule interconversion; C:cytosol	K01937	map00240,map01100
	[INTERPRO, BLASTED, MAPPED, ANNOTATED]	TRINITY_DN10129_c0_g1_i5	CTP synthase 1	1788	2	P:GO:0006241; F:GO:0003883	P:CTP biosynthetic process; F:CTP synthase activity	EC:6.3.4.2	CTP synthase (glutamine hydrolyzing)	IPR029062 (G3DSA:3.40.50.GENE3D); IPR017926 (PFAM); G3DSA:3.40.50.300 (GENE3D); IPR004468 (TIGRFAM); IPR017456 (PFAM); mobidb-lite (MOBIDB_LITE); mobidb-lite (MOBIDB_LITE); PTHR11550:SF8 (PANTHER); IPR004468 (PANTHER); IPR017926 (PROSITE_PROFILES); IPR017456 (CDD); IPR033828 (CDD); IPR027417 (SUPERFAMILY); IPR029062 (SUPERFAMILY)	P:GO:0006221; P:GO:0006241; F:GO:0003883	P:pyrimidine nucleotide biosynthetic process; P:CTP biosynthetic process; F:CTP synthase activity	ref|XP_034335165.1|CTP synthase 1 [Crassostrea gigas]ref|XP_034335166.1|CTP synthase 1 [Crassostrea gigas]	XP_034335165, XP_034335166	0.0	87.35440931780366	931.784	COG,KOG,ENOG	CTPS2	Catalyzes the ATP-dependent amination of UTP to CTP with either L-glutamine or ammonia as the source of nitrogen	2.40E-256	891.3	Bilateria	EC:6.3.4.2	11	F:GO:0042802; P:GO:0042493; P:GO:0042098; P:GO:0015949; F:GO:0003883; P:GO:0006241; P:GO:0042100; P:GO:0035167; P:GO:0046132; C:GO:0097268; C:GO:0005829	P:larval lymph gland hemopoiesis; C:cytoophidium; P:B cell proliferation; F:identical protein binding; P:pyrimidine ribonucleoside biosynthetic process; P:T cell proliferation; F:CTP synthase activity; P:response to drug; P:CTP biosynthetic process; P:nucleobase-containing small molecule interconversion; C:cytosol	K01937	map00240,map01100
	[INTERPRO, BLASTED]	TRINITY_DN10130_c0_g1_i6	trichohyalin-like isoform X5	7728						mobidb-lite (MOBIDB_LITE); mobidb-lite (MOBIDB_LITE); mobidb-lite (MOBIDB_LITE); mobidb-lite (MOBIDB_LITE); PTHR45716 (PANTHER); IPR011992 (SUPERFAMILY)	no GO terms	no GO terms	ref|XP_033746570.1|trichohyalin-like isoform X5 [Pecten maximus]	XP_033746570	0.0	60.25835866261398	1146.72	ENOG			1.00E-231	811.6	Bilateria		0			K18626
	[INTERPRO, BLASTED, MAPPED, ANNOTATED]	TRINITY_DN101310_c0_g1_i1	DNA-directed RNA polymerase subunit beta'	471	2	F:GO:0005488; F:GO:0016779	F:binding; F:nucleotidyltransferase activity	EC:2.7.7	Transferring phosphorus-containing groups	G3DSA:1.10.150.390 (GENE3D); G3DSA:3.30.60.280 (GENE3D); SSF64484 (SUPERFAMILY)	no GO terms	no GO terms	gb|KAF4516367.1|hypothetical protein B566_EDAN000610 [Ephemera danica]	KAF4516367	1.10146E-33	71.53846153846153	133.65	COG,ENOG	rpoC	DNA-dependent RNA polymerase catalyzes the transcription of DNA into RNA using the four ribonucleoside triphosphates as substrates	5.20E-24	117.5	Verrucomicrobiae	EC:2.7.7.6	2	C:GO:0000428; C:GO:0005622	C:DNA-directed RNA polymerase complex; C:intracellular anatomical structure	K03046	map00230,map00240,map01100,map03020
	[INTERPRO, BLASTED, MAPPED, ANNOTATED]	TRINITY_DN101310_c0_g2_i1	hypothetical protein B566_EDAN000610	444	3	P:GO:0006351; F:GO:0003677; F:GO:0003899	P:transcription, DNA-templated; F:DNA binding; F:DNA-directed 5'-3' RNA polymerase activity	EC:2.7.7.6	DNA-directed RNA polymerase	G3DSA:2.40.50.100 (GENE3D); IPR007081 (PFAM); SSF64484 (SUPERFAMILY)	P:GO:0006351; F:GO:0003677; F:GO:0003899	P:transcription, DNA-templated; F:DNA binding; F:DNA-directed 5'-3' RNA polymerase activity	gb|KAF4516367.1|hypothetical protein B566_EDAN000610 [Ephemera danica]	KAF4516367	1.13511E-34	67.56756756756756	135.961	COG,ENOG	rpoC	DNA-dependent RNA polymerase catalyzes the transcription of DNA into RNA using the four ribonucleoside triphosphates as substrates	2.10E-25	121.7	Chlamydiae	EC:2.7.7.6	2	C:GO:0000428; C:GO:0005622	C:DNA-directed RNA polymerase complex; C:intracellular anatomical structure	K03046	map00230,map00240,map01100,map03020
	[INTERPRO, BLASTED, ANNOTATED]	TRINITY_DN10133_c0_g1_i10	receptor-type tyrosine-protein phosphatase T-like	873	2	P:GO:0006470; F:GO:0004725	P:protein dephosphorylation; F:protein tyrosine phosphatase activity	EC:3.1.3.48	Protein-tyrosine-phosphatase	IPR000242 (PRINTS); IPR000242 (PFAM); IPR029021 (G3DSA:3.90.190.GENE3D); mobidb-lite (MOBIDB_LITE); mobidb-lite (MOBIDB_LITE); PTHR19134 (PANTHER); PTHR19134:SF504 (PANTHER); IPR000242 (PROSITE_PROFILES); cd00047 (CDD); IPR029021 (SUPERFAMILY)	P:GO:0006470; F:GO:0004725	P:protein dephosphorylation; F:protein tyrosine phosphatase activity	ref|XP_034314324.1|receptor-type tyrosine-protein phosphatase kappa isoform X1 [Crassostrea gigas]ref|XP_034314325.1|receptor-type tyrosine-protein phosphatase kappa isoform X2 [Crassostrea gigas]	XP_034314324, XP_034314325	2.06375E-41	58.36909871244635	161.384	COG,KOG,ENOG	PTPRT	Protein tyrosine phosphatase, receptor type, t	3.90E-34	152.1	Actinopterygii	EC:3.1.3.48	14	C:GO:0016021; F:GO:0045295; F:GO:0070097; P:GO:0007169; F:GO:0045294; P:GO:0007156; F:GO:0051393; F:GO:0004725; F:GO:0016790; C:GO:0009986; C:GO:0005886; F:GO:0008013; P:GO:0035335; F:GO:0045296	F:thiolester hydrolase activity; P:homophilic cell adhesion via plasma membrane adhesion molecules; F:delta-catenin binding; C:plasma membrane; C:cell surface; F:gamma-catenin binding; F:alpha-actinin binding; F:beta-catenin binding; F:alpha-catenin binding; P:peptidyl-tyrosine dephosphorylation; C:integral component of membrane; P:transmembrane receptor protein tyrosine kinase signaling pathway;…	K05693,K06776,K13297	map04514,map04520
	[INTERPRO, BLASTED]	TRINITY_DN101360_c0_g2_i2	syntaxin-8-like isoform X1	735						IPR000727 (PFAM); G3DSA:1.20.5.110 (GENE3D); mobidb-lite (MOBIDB_LITE); PTHR19957 (PANTHER); PTHR19957:SF322 (PANTHER); IPR000727 (PROSITE_PROFILES); IPR041875 (CDD); SSF58038 (SUPERFAMILY)	no GO terms	no GO terms	ref|XP_022319500.1|syntaxin-8-like isoform X1 [Crassostrea virginica]	XP_022319500	2.47025E-102	82.55319148936171	304.679	KOG,ENOG	STX8	syntaxin 8	1.60E-46	193	Bilateria		26	P:GO:0097480; P:GO:0008333; P:GO:0065009; P:GO:0016081; C:GO:0031201; C:GO:0048471; P:GO:0048489; F:GO:0005484; C:GO:0055037; C:GO:0045335; F:GO:0031625; C:GO:0031902; P:GO:0006886; F:GO:0019869; P:GO:0017156; C:GO:0005783; P:GO:0071346; C:GO:0005765; C:GO:0005887; P:GO:0006906; P:GO:0015833; P:GO:0045022; C:GO:0005769; C:GO:0005802; P:GO:1903076; F:GO:0019905	P:endosome to lysosome transport; C:early endosome; P:peptide transport; C:perinuclear region of cytoplasm; C:trans-Golgi network; C:SNARE complex; P:establishment of synaptic vesicle localization; C:late endosome membrane; P:synaptic vesicle transport; F:SNAP receptor activity; F:ubiquitin protein ligase binding; P:vesicle fusion; C:recycling endosome; C:endoplasmic reticulum; C:integral compone…	K08501	map04130
	[INTERPRO, BLASTED, MAPPED, ANNOTATED]	TRINITY_DN10136_c0_g1_i1	small nuclear ribonucleoprotein-associated protein B'-like	507	2	F:GO:0003723; C:GO:0005634	F:RNA binding; C:nucleus			IPR001163 (PFAM); G3DSA:2.30.30.100 (GENE3D); mobidb-lite (MOBIDB_LITE); PTHR10701:SF3 (PANTHER); PTHR10701 (PANTHER); cd01717 (CDD); IPR010920 (SUPERFAMILY)	no GO terms	no GO terms	ref|XP_025075966.1|small nuclear ribonucleoprotein-associated protein B'-like [Pomacea canaliculata]	XP_025075966	3.13848E-57	77.08333333333333	186.037	COG,KOG,ENOG	SNRPB	RNA binding	5.00E-42	177.6	Bilateria		34	C:GO:0015030; P:GO:0008334; F:GO:0030620; P:GO:0007420; F:GO:1990447; F:GO:1990446; C:GO:0034709; P:GO:0009725; P:GO:0006479; C:GO:0016607; C:GO:0005697; F:GO:0071208; C:GO:0071004; C:GO:0071204; C:GO:0071005; C:GO:0071007; F:GO:0051117; P:GO:0000387; C:GO:0034719; P:GO:0051170; C:GO:0045495; C:GO:0046540; P:GO:0008406; P:GO:0006369; F:GO:0070034; C:GO:0005682; C:GO:0005683; C:GO:0005685; C:GO:00…	C:U2-type prespliceosome; F:U2 snRNP binding; C:U7 snRNP; C:pole plasm; P:termination of RNA polymerase II transcription; F:U2 snRNA binding; C:Cajal body; C:U2-type precatalytic spliceosome; C:nuclear speck; C:U4/U6 x U5 tri-snRNP complex; C:cytosol; P:histone mRNA metabolic process; P:import into nucleus; P:response to hormone; C:U2 snRNP; F:histone pre-mRNA DCP binding; C:U5 snRNP; P:brain dev…	K11086,K11100	map03040,map05322
	[INTERPRO, BLASTED, MAPPED, ANNOTATED]	TRINITY_DN10136_c0_g1_i8	small nuclear ribonucleoprotein-associated protein B'-like	507	2	F:GO:0003723; C:GO:0005634	F:RNA binding; C:nucleus			IPR001163 (PFAM); G3DSA:2.30.30.100 (GENE3D); mobidb-lite (MOBIDB_LITE); PTHR10701:SF3 (PANTHER); PTHR10701 (PANTHER); cd01717 (CDD); IPR010920 (SUPERFAMILY)	no GO terms	no GO terms	ref|XP_025075966.1|small nuclear ribonucleoprotein-associated protein B'-like [Pomacea canaliculata]	XP_025075966	3.13848E-57	77.08333333333333	186.037	COG,KOG,ENOG	SNRPB	RNA binding	5.00E-42	177.6	Bilateria		34	C:GO:0015030; P:GO:0008334; F:GO:0030620; P:GO:0007420; F:GO:1990447; F:GO:1990446; C:GO:0034709; P:GO:0009725; P:GO:0006479; C:GO:0016607; C:GO:0005697; F:GO:0071208; C:GO:0071004; C:GO:0071204; C:GO:0071005; C:GO:0071007; F:GO:0051117; P:GO:0000387; C:GO:0034719; P:GO:0051170; C:GO:0045495; C:GO:0046540; P:GO:0008406; P:GO:0006369; F:GO:0070034; C:GO:0005682; C:GO:0005683; C:GO:0005685; C:GO:00…	C:U2-type prespliceosome; F:U2 snRNP binding; C:U7 snRNP; C:pole plasm; P:termination of RNA polymerase II transcription; F:U2 snRNA binding; C:Cajal body; C:U2-type precatalytic spliceosome; C:nuclear speck; C:U4/U6 x U5 tri-snRNP complex; C:cytosol; P:histone mRNA metabolic process; P:import into nucleus; P:response to hormone; C:U2 snRNP; F:histone pre-mRNA DCP binding; C:U5 snRNP; P:brain dev…	K11086,K11100	map03040,map05322
	[INTERPRO, BLASTED, ANNOTATED]	TRINITY_DN101370_c0_g1_i1	fibronectin type III domain protein	489	1	F:GO:0005515	F:protein binding			IPR003961 (PFAM); IPR013783 (G3DSA:2.60.40.GENE3D); IPR003961 (PROSITE_PROFILES); IPR003961 (CDD); IPR036116 (SUPERFAMILY)	F:GO:0005515	F:protein binding	emb|VDM81357.1|unnamed protein product, partial [Strongylus vulgaris]	VDM81357	1.06192E-12	53.38345864661654	72.0182	KOG,ENOG	SIGLEC1	carbohydrate binding	1.20E-6	59.7	Bilateria		9	C:GO:0016021; P:GO:2001238; P:GO:0070234; C:GO:0005576; F:GO:0030246; C:GO:0005886; P:GO:0007160; P:GO:0006954; P:GO:0098609	P:inflammatory response; P:cell-matrix adhesion; P:positive regulation of T cell apoptotic process; F:carbohydrate binding; C:extracellular region; P:cell-cell adhesion; C:integral component of membrane; P:positive regulation of extrinsic apoptotic signaling pathway; C:plasma membrane	K06467,K06548	map04514,map04640,map04662
	[INTERPRO, BLASTED, MAPPED, ANNOTATED]	TRINITY_DN101370_c0_g1_i3	hypothetical protein LOTGIDRAFT_175658, partial	450	1	F:GO:0005515	F:protein binding			IPR013783 (G3DSA:2.60.40.GENE3D); IPR003961 (PFAM); IPR003961 (PROSITE_PROFILES); IPR003961 (CDD); IPR036116 (SUPERFAMILY)	F:GO:0005515	F:protein binding	ref|XP_009056611.1|hypothetical protein LOTGIDRAFT_175658, partial [Lottia gigantea]gb|ESO92696.1|hypothetical protein LOTGIDRAFT_175658, partial [Lottia gigantea]	XP_009056611, ESO92696	1.83464E-10	59.375	66.2402	COG,KOG		cell differentiation	4.70E-7	61.2	Eukaryota	EC:2.7.10.1	0			K05093,K05127,K06491,K17341	map01521,map04010,map04014,map04015,map04144,map04151,map04514,map04550,map04810,map05020,map05200,map05215,map05226,map05230
	[INTERPRO, BLASTED, ANNOTATED]	TRINITY_DN101370_c0_g1_i4	fibronectin type III domain protein	456	1	F:GO:0005515	F:protein binding			IPR003961 (PFAM); IPR013783 (G3DSA:2.60.40.GENE3D); IPR003961 (PROSITE_PROFILES); IPR003961 (CDD); IPR036116 (SUPERFAMILY)	F:GO:0005515	F:protein binding	ref|XP_013291398.1|fibronectin type III domain protein, partial [Necator americanus]gb|ETN69171.1|fibronectin type III domain protein, partial [Necator americanus]	XP_013291398, ETN69171	6.44727E-15	51.533742331288344	77.0258	KOG,ENOG	IGSF9B	homophilic cell adhesion via plasma membrane adhesion molecules	1.10E-6	59.7	Chordata		24	P:GO:0008039; P:GO:0097151; P:GO:0010769; P:GO:0007156; P:GO:0007629; P:GO:0070593; C:GO:0060077; P:GO:0007638; F:GO:0098632; C:GO:0043025; P:GO:0007414; P:GO:0009967; P:GO:0048814; P:GO:0016199; P:GO:0050806; P:GO:0045467; P:GO:0045664; P:GO:0050807; C:GO:0030424; F:GO:0019900; C:GO:0030425; C:GO:0005887; P:GO:0030537; P:GO:0050767	C:integral component of plasma membrane; P:regulation of dendrite morphogenesis; P:axon midline choice point recognition; C:inhibitory synapse; C:dendrite; P:synaptic target recognition; P:homophilic cell adhesion via plasma membrane adhesion molecules; P:regulation of neuron differentiation; F:kinase binding; P:positive regulation of signal transduction; P:regulation of cell morphogenesis involv…
	[INTERPRO, BLASTED, MAPPED, ANNOTATED]	TRINITY_DN101375_c0_g1_i1	leucine-rich repeat extensin-like protein 3	975	1	C:GO:0016021	C:integral component of membrane			IPR001849 (PFAM); IPR011993 (G3DSA:2.30.29.GENE3D); mobidb-lite (MOBIDB_LITE); mobidb-lite (MOBIDB_LITE); mobidb-lite (MOBIDB_LITE); mobidb-lite (MOBIDB_LITE); IPR039680 (PANTHER); PTHR14309:SF12 (PANTHER); IPR001849 (PROSITE_PROFILES); SSF50729 (SUPERFAMILY)	C:GO:0016021	C:integral component of membrane	ref|XP_009054205.1|hypothetical protein LOTGIDRAFT_232143 [Lottia gigantea]gb|ESO95003.1|hypothetical protein LOTGIDRAFT_232143 [Lottia gigantea]	XP_009054205, ESO95003	1.28855E-40	67.6056338028169	152.525	ENOG			5.00E-30	138.7	Bilateria		2	C:GO:0016021; P:GO:0045595	P:regulation of cell differentiation; C:integral component of membrane
	[INTERPRO, BLASTED]	TRINITY_DN101383_c0_g2_i4	RAB6-interacting golgin-like isoform X3	894						IPR007033 (PFAM); mobidb-lite (MOBIDB_LITE); PTHR21470:SF2 (PANTHER); IPR007033 (PANTHER)	no GO terms	no GO terms	ref|XP_021349648.1|RAB6-interacting golgin-like isoform X3 [Mizuhopecten yessoensis]	XP_021349648	3.89394E-59	81.69934640522875	204.527	ENOG	GORAB	positive regulation of smoothened signaling pathway involved in dorsal/ventral neural tube patterning	1.80E-31	143.3	Bilateria		9	C:GO:0005794; P:GO:0031069; P:GO:1905515; P:GO:1901622; C:GO:0005730; C:GO:0005654; P:GO:0040019; P:GO:0051962; C:GO:0005829	P:positive regulation of smoothened signaling pathway involved in dorsal/ventral neural tube patterning; C:Golgi apparatus; P:hair follicle morphogenesis; P:non-motile cilium assembly; C:nucleolus; P:positive regulation of embryonic development; P:positive regulation of nervous system development; C:cytosol; C:nucleoplasm	K19748	map04115
	[INTERPRO, BLASTED, ANNOTATED]	TRINITY_DN101385_c0_g1_i2	peroxiredoxin-5, mitochondrial-like	594	1	F:GO:0016491	F:oxidoreductase activity	EC:1	Oxidoreductases	IPR013740 (PFAM); IPR036249 (G3DSA:3.40.30.GENE3D); PTHR10430:SF16 (PANTHER); IPR037944 (PANTHER); IPR013766 (PROSITE_PROFILES); IPR037944 (CDD); IPR036249 (SUPERFAMILY)	F:GO:0016491	F:oxidoreductase activity	ref|XP_025106004.1|peroxiredoxin-5, mitochondrial-like [Pomacea canaliculata]	XP_025106004	2.28945E-60	76.58227848101266	194.512	COG,KOG,ENOG		Peroxiredoxin-5, mitochondrial	2.80E-44	185.3	Bilateria	EC:1.11.1.15	0			K11187	map04146
	[INTERPRO, BLASTED]	TRINITY_DN101392_c0_g3_i2	BC-1514 protein-like	297						mobidb-lite (MOBIDB_LITE)	no GO terms	no GO terms	gb|EAW49986.1|hCG1781136 [Homo sapiens]	EAW49986	3.96383E-44	82.65306122448979	147.902	ENOG			6.40E-16	89.7	Hominidae		0
	[INTERPRO, BLASTED, MAPPED, ANNOTATED]	TRINITY_DN101399_c0_g1_i1	30S ribosomal protein S3, chloroplastic-like	699	3	P:GO:0006412; F:GO:0003723; F:GO:0003735	P:translation; F:RNA binding; F:structural constituent of ribosome			IPR001351 (PFAM); IPR036419 (G3DSA:3.30.1140.GENE3D); IPR015946 (G3DSA:3.30.300.GENE3D); IPR004044 (PFAM); IPR005704 (TIGRFAM); mobidb-lite (MOBIDB_LITE); PTHR11760:SF19 (PANTHER); PTHR11760 (PANTHER); PS50084 (PROSITE_PROFILES); IPR004044 (PROSITE_PROFILES); cd02412 (CDD); IPR009019 (SUPERFAMILY); IPR036419 (SUPERFAMILY)	P:GO:0006412; F:GO:0003723; F:GO:0003735	P:translation; F:RNA binding; F:structural constituent of ribosome	ref|XP_007457193.1|PREDICTED: 30S ribosomal protein S3, chloroplastic-like [Lipotes vexillifer]	XP_007457193	1.47972E-116	85.98130841121495	343.969	COG,ENOG	rpsC	Binds the lower part of the 30S subunit head. Binds mRNA in the 70S ribosome, positioning it for translation	1.60E-99	369	Oceanospirillales		7	P:GO:0002181; C:GO:0005886; C:GO:0022627; F:GO:0003735; C:GO:0005618; P:GO:0000028; P:GO:0040007	C:cell wall; F:structural constituent of ribosome; P:growth; P:cytoplasmic translation; P:ribosomal small subunit assembly; C:cytosolic small ribosomal subunit; C:plasma membrane	K02982	map03010
	[INTERPRO, BLASTED]	TRINITY_DN10139_c0_g1_i6	zinc finger and SCAN domain-containing protein 2-like isoform X1	1131						IPR013087 (PFAM); G3DSA:3.30.160.60 (GENE3D); G3DSA:3.30.160.60 (GENE3D); mobidb-lite (MOBIDB_LITE); mobidb-lite (MOBIDB_LITE); mobidb-lite (MOBIDB_LITE); mobidb-lite (MOBIDB_LITE); PTHR23233 (PANTHER); PTHR23233:SF84 (PANTHER); IPR013087 (PROSITE_PROFILES); IPR013087 (PROSITE_PROFILES); IPR036236 (SUPERFAMILY)	no GO terms	no GO terms	ref|XP_023120539.1|uncharacterized protein LOC111564905 [Amphiprion ocellaris]	XP_023120539	5.15602E-13	58.333333333333336	80.1073	KOG,ENOG	ZNF473	Zinc finger protein 473	1.50E-1	44.3	Afrotheria		3	C:GO:0015030; P:GO:0006398; P:GO:0006369	P:termination of RNA polymerase II transcription; C:Cajal body; P:mRNA 3'-end processing by stem-loop binding and cleavage	K09228
	[INTERPRO, BLASTED, MAPPED, ANNOTATED]	TRINITY_DN10139_c2_g1_i1	Eukaryotic translation initiation factor 1A, X-chromosomal isoform 2	597	2	P:GO:0006413; F:GO:0003743	P:translational initiation; F:translation initiation factor activity			G3DSA:2.40.50.140 (GENE3D); IPR006196 (PFAM); IPR001253 (TIGRFAM); mobidb-lite (MOBIDB_LITE); mobidb-lite (MOBIDB_LITE); mobidb-lite (MOBIDB_LITE); mobidb-lite (MOBIDB_LITE); IPR001253 (PANTHER); IPR006196 (PROSITE_PROFILES); IPR001253 (CDD); IPR012340 (SUPERFAMILY)	P:GO:0006413; F:GO:0003723; F:GO:0003743	P:translational initiation; F:RNA binding; F:translation initiation factor activity	gb|OON19806.1|translation initiation factor eIF-1A [Opisthorchis viverrini]gb|RJW62565.1|Eukaryotic translation initiation factor 1A [Clonorchis sinensis]gb|TGZ74238.1|hypothetical protein CRM22_001045 [Opisthorchis felineus]dbj|GAA49392.1|translation initiation factor 1A [Clonorchis sinensis]	OON19806, RJW62565, TGZ74238, GAA49392	4.02021E-74	85.86387434554973	229.18	COG,KOG,ENOG	eIF-1A	Seems to be required for maximal rate of protein biosynthesis. Enhances ribosome dissociation into subunits and stabilizes the binding of the initiator Met-tRNA(I) to 40 S ribosomal subunits	1.90E-50	205.7	Bilateria		5	F:GO:0003743; C:GO:0016282; P:GO:0007224; P:GO:0006413; C:GO:0005829	F:translation initiation factor activity; P:smoothened signaling pathway; P:translational initiation; C:eukaryotic 43S preinitiation complex; C:cytosol	K03236,K17410	map03013
	[INTERPRO, BLASTED, ANNOTATED]	TRINITY_DN1013_c0_g1_i28	putative N-acetylglucosamine-6-phosphate deacetylase	1233	2	P:GO:0006044; F:GO:0008448	P:N-acetylglucosamine metabolic process; F:N-acetylglucosamine-6-phosphate deacetylase activity	EC:3.5.1.25	N-acetylglucosamine-6-phosphate deacetylase	IPR006680 (PFAM); IPR003764 (TIGRFAM); IPR011059 (G3DSA:2.30.40.GENE3D); IPR003764 (PIRSF); G3DSA:3.20.20.140 (GENE3D); PTHR11113 (PANTHER); IPR003764 (PTHR11113:PANTHER); IPR003764 (CDD); IPR011059 (SUPERFAMILY); IPR032466 (SUPERFAMILY)	P:GO:0006044; F:GO:0008448; F:GO:0016787; F:GO:0016810	P:N-acetylglucosamine metabolic process; F:N-acetylglucosamine-6-phosphate deacetylase activity; F:hydrolase activity; F:hydrolase activity, acting on carbon-nitrogen (but not peptide) bonds	ref|XP_033743996.1|N-acetylglucosamine-6-phosphate deacetylase-like isoform X2 [Pecten maximus]	XP_033743996	0.0	76.90355329949239	534.258	COG,KOG,ENOG		N-acetylglucosamine-6-phosphate deacetylase	1.20E-137	496.5	Bilateria	EC:3.5.1.25	3	P:GO:0006046; F:GO:0008448; C:GO:0005634	P:N-acetylglucosamine catabolic process; F:N-acetylglucosamine-6-phosphate deacetylase activity; C:nucleus	K01443	map00520,map01130
	[INTERPRO, BLASTED, ANNOTATED]	TRINITY_DN1013_c0_g1_i31	putative N-acetylglucosamine-6-phosphate deacetylase	1233	2	P:GO:0006044; F:GO:0008448	P:N-acetylglucosamine metabolic process; F:N-acetylglucosamine-6-phosphate deacetylase activity	EC:3.5.1.25	N-acetylglucosamine-6-phosphate deacetylase	IPR006680 (PFAM); IPR003764 (TIGRFAM); IPR011059 (G3DSA:2.30.40.GENE3D); IPR003764 (PIRSF); G3DSA:3.20.20.140 (GENE3D); PTHR11113 (PANTHER); IPR003764 (PTHR11113:PANTHER); IPR003764 (CDD); IPR011059 (SUPERFAMILY); IPR032466 (SUPERFAMILY)	P:GO:0006044; F:GO:0008448; F:GO:0016787; F:GO:0016810	P:N-acetylglucosamine metabolic process; F:N-acetylglucosamine-6-phosphate deacetylase activity; F:hydrolase activity; F:hydrolase activity, acting on carbon-nitrogen (but not peptide) bonds	ref|XP_033743996.1|N-acetylglucosamine-6-phosphate deacetylase-like isoform X2 [Pecten maximus]	XP_033743996	0.0	76.90355329949239	534.258	COG,KOG,ENOG		N-acetylglucosamine-6-phosphate deacetylase	1.20E-137	496.5	Bilateria	EC:3.5.1.25	3	P:GO:0006046; F:GO:0008448; C:GO:0005634	P:N-acetylglucosamine catabolic process; F:N-acetylglucosamine-6-phosphate deacetylase activity; C:nucleus	K01443	map00520,map01130
	[INTERPRO, BLASTED, MAPPED]	TRINITY_DN101439_c0_g1_i3	von Willebrand factor A domain-containing protein 7	3282	2	C:GO:0016020; C:GO:0016021	C:membrane; C:integral component of membrane			PTHR14905 (PANTHER); PTHR14905:SF19 (PANTHER); PTHR14905 (PANTHER); PTHR14905:SF19 (PANTHER); PTHR14905 (PANTHER)	no GO terms	no GO terms	ref|XP_033758555.1|LOW QUALITY PROTEIN: uncharacterized protein LOC117340882 [Pecten maximus]	XP_033758555	1.03083E-72	50.247933884297524	273.863	KOG,ENOG	VWA7	von Willebrand factor (vWF) type A domain	6.80E-47	196.4	Chordata		0
	[INTERPRO, BLASTED, MAPPED]	TRINITY_DN101457_c0_g1_i5	E3 ubiquitin-protein ligase TRIM71 isoform X1	327	3	F:GO:0008270; F:GO:0046872; C:GO:0005737	F:zinc ion binding; F:metal ion binding; C:cytoplasm			SSF101898 (SUPERFAMILY)	no GO terms	no GO terms	ref|XP_034325600.1|E3 ubiquitin-protein ligase TRIM71 isoform X1 [Crassostrea gigas]ref|XP_034325601.1|E3 ubiquitin-protein ligase TRIM71 isoform X2 [Crassostrea gigas]	XP_034325600, XP_034325601	1.48956E-9	67.24137931034483	62.3882	KOG,ENOG		zinc ion binding	2.10E-1	41.6	Chordata	EC:2.3.2.27	0			K11997,K12026,K12035	map05206
	[INTERPRO, BLASTED, MAPPED, ANNOTATED]	TRINITY_DN10145_c0_g1_i1	alpha-methylacyl-CoA racemase-like isoform X1	1158	1	F:GO:0008410	F:CoA-transferase activity	EC:2.8.3	Transferring sulfur-containing groups	IPR023606 (G3DSA:3.40.50.GENE3D); IPR044855 (G3DSA:3.30.1540.GENE3D); IPR003673 (PFAM); PTHR22923 (PANTHER); PTHR22923:SF101 (PANTHER); IPR023606 (SUPERFAMILY)	F:GO:0008410	F:CoA-transferase activity	ref|XP_021377197.1|alpha-methylacyl-CoA racemase-like isoform X1 [Mizuhopecten yessoensis]	XP_021377197	3.87979E-173	77.40259740259741	495.352	COG,KOG,ENOG	AMACR	alpha-methylacyl-CoA racemase activity	2.50E-129	468.8	Chordata	EC:5.1.99.4	12	C:GO:0005782; P:GO:0001561; P:GO:0008300; F:GO:0005102; P:GO:0033540; C:GO:0005886; P:GO:0015833; P:GO:0006625; F:GO:0008111; C:GO:0005739; P:GO:0006699; C:GO:0005829	P:bile acid biosynthetic process; F:alpha-methylacyl-CoA racemase activity; C:mitochondrion; P:peptide transport; P:isoprenoid catabolic process; C:peroxisomal matrix; P:fatty acid beta-oxidation using acyl-CoA oxidase; F:signaling receptor binding; P:protein targeting to peroxisome; C:cytosol; P:fatty acid alpha-oxidation; C:plasma membrane	K01796	map00120,map01100,map04146
	[INTERPRO, BLASTED, MAPPED, ANNOTATED]	TRINITY_DN10146_c0_g1_i16	TAR DNA-binding protein 43-like	1338	1	F:GO:0003676	F:nucleic acid binding			IPR000504 (PFAM); IPR041105 (PFAM); IPR012677 (G3DSA:3.30.70.GENE3D); IPR012677 (G3DSA:3.30.70.GENE3D); mobidb-lite (MOBIDB_LITE); mobidb-lite (MOBIDB_LITE); mobidb-lite (MOBIDB_LITE); mobidb-lite (MOBIDB_LITE); PTHR48033:SF9 (PANTHER); PTHR48033 (PANTHER); IPR000504 (PROSITE_PROFILES); IPR000504 (PROSITE_PROFILES); cd12321 (CDD); cd12322 (CDD); IPR035979 (SUPERFAMILY)	F:GO:0003676	F:nucleic acid binding	gb|RUS78651.1|hypothetical protein EGW08_013578 [Elysia chlorotica]	RUS78651	3.26585E-155	66.24472573839662	455.292	ENOG	TARDBP	nuclear inner membrane organization	1.10E-120	440.3	Bilateria		33	P:GO:0052472; P:GO:1900006; F:GO:0001228; P:GO:0007628; F:GO:1990605; C:GO:0005654; C:GO:0048471; P:GO:2000331; P:GO:0070507; P:GO:0051726; P:GO:0033119; P:GO:0032897; P:GO:0008345; P:GO:0007274; P:GO:0033143; F:GO:0003697; F:GO:0003730; P:GO:0043903; P:GO:0043921; P:GO:0043524; P:GO:0007417; P:GO:0043901; P:GO:0045944; P:GO:0040011; C:GO:0031673; F:GO:0042802; P:GO:0071765; P:GO:0045886; P:GO:00…	P:nuclear inner membrane organization; C:perinuclear region of cytoplasm; P:negative regulation of neuron apoptotic process; P:regulation of microtubule cytoskeleton organization; P:larval locomotory behavior; P:adult walking behavior; P:regulation of biological process involved in symbiotic interaction; F:identical protein binding; P:negative regulation of protein phosphorylation; P:negative reg…
	[INTERPRO, BLASTED, MAPPED, ANNOTATED]	TRINITY_DN10146_c0_g1_i9	TAR DNA-binding protein 43-like	1338	1	F:GO:0003676	F:nucleic acid binding			IPR000504 (PFAM); IPR041105 (PFAM); IPR012677 (G3DSA:3.30.70.GENE3D); IPR012677 (G3DSA:3.30.70.GENE3D); mobidb-lite (MOBIDB_LITE); mobidb-lite (MOBIDB_LITE); mobidb-lite (MOBIDB_LITE); mobidb-lite (MOBIDB_LITE); PTHR48033:SF9 (PANTHER); PTHR48033 (PANTHER); IPR000504 (PROSITE_PROFILES); IPR000504 (PROSITE_PROFILES); cd12321 (CDD); cd12322 (CDD); IPR035979 (SUPERFAMILY)	F:GO:0003676	F:nucleic acid binding	gb|RUS78651.1|hypothetical protein EGW08_013578 [Elysia chlorotica]	RUS78651	3.26585E-155	66.24472573839662	455.292	ENOG	TARDBP	nuclear inner membrane organization	1.10E-120	440.3	Bilateria		33	P:GO:0052472; P:GO:1900006; F:GO:0001228; P:GO:0007628; F:GO:1990605; C:GO:0005654; C:GO:0048471; P:GO:2000331; P:GO:0070507; P:GO:0051726; P:GO:0033119; P:GO:0032897; P:GO:0008345; P:GO:0007274; P:GO:0033143; F:GO:0003697; F:GO:0003730; P:GO:0043903; P:GO:0043921; P:GO:0043524; P:GO:0007417; P:GO:0043901; P:GO:0045944; P:GO:0040011; C:GO:0031673; F:GO:0042802; P:GO:0071765; P:GO:0045886; P:GO:00…	P:nuclear inner membrane organization; C:perinuclear region of cytoplasm; P:negative regulation of neuron apoptotic process; P:regulation of microtubule cytoskeleton organization; P:larval locomotory behavior; P:adult walking behavior; P:regulation of biological process involved in symbiotic interaction; F:identical protein binding; P:negative regulation of protein phosphorylation; P:negative reg…
	[INTERPRO, BLASTED, MAPPED, ANNOTATED]	TRINITY_DN10146_c1_g1_i1	probable sodium/potassium-transporting ATPase subunit beta-3	939	3	P:GO:0006813; P:GO:0006814; C:GO:0005890	P:potassium ion transport; P:sodium ion transport; C:sodium:potassium-exchanging ATPase complex			IPR000402 (PFAM); IPR038702 (G3DSA:2.60.40.GENE3D); IPR000402 (TIGRFAM); PTHR11523:SF28 (PANTHER); IPR000402 (PANTHER)	P:GO:0006813; P:GO:0006814; C:GO:0005890	P:potassium ion transport; P:sodium ion transport; C:sodium:potassium-exchanging ATPase complex	ref|XP_022288413.1|probable sodium/potassium-transporting ATPase subunit beta-3 [Crassostrea virginica]	XP_022288413	2.87639E-156	78.59424920127796	446.817	KOG,ENOG	ATP1B4	nucleic acid-templated transcription	4.90E-83	314.7	Bilateria		7	F:GO:0022890; P:GO:0010628; C:GO:0005887; C:GO:0000785; C:GO:0005637; P:GO:0098662; P:GO:0045944	C:nuclear inner membrane; C:integral component of plasma membrane; C:chromatin; F:inorganic cation transmembrane transporter activity; P:positive regulation of transcription by RNA polymerase II; P:inorganic cation transmembrane transport; P:positive regulation of gene expression	K01540	map04022,map04024,map04260,map04261,map04911,map04918,map04919,map04925,map04960,map04961,map04964,map04970,map04971,map04972,map04973,map04974,map04976,map04978
	[INTERPRO, BLASTED, MAPPED, ANNOTATED]	TRINITY_DN101474_c0_g1_i1	GPI ethanolamine phosphate transferase 2-like protein	744	2	P:GO:0006506; F:GO:0051377	P:GPI anchor biosynthetic process; F:mannose-ethanolamine phosphotransferase activity	EC:2.7.8	Transferring phosphorus-containing groups	IPR002591 (PFAM); IPR017850 (G3DSA:3.40.720.GENE3D); IPR039527 (PANTHER); IPR017850 (SUPERFAMILY)	P:GO:0006506; F:GO:0003824; F:GO:0051377	P:GPI anchor biosynthetic process; F:catalytic activity; F:mannose-ethanolamine phosphotransferase activity	gb|RXN29222.1|GPI ethanolamine phosphate transferase 2-like protein [Labeo rohita]	RXN29222	2.85756E-79	66.53225806451613	246.899	COG,KOG,ENOG	PIGG	Phosphatidylinositol glycan anchor biosynthesis, class G	4.70E-65	254.6	Bilateria		3	C:GO:0030176; P:GO:0016254; F:GO:0051267	C:integral component of endoplasmic reticulum membrane; P:preassembly of GPI anchor in ER membrane; F:CP2 mannose-ethanolamine phosphotransferase activity	K05310	map00563
	[INTERPRO, BLASTED, MAPPED, ANNOTATED]	TRINITY_DN10149_c0_g1_i19	cleft lip and palate transmembrane protein 1-like protein isoform X2	918	1	C:GO:0016021	C:integral component of membrane			IPR008429 (PFAM); IPR008429 (PANTHER); IPR030434 (PTHR21347:PANTHER)	C:GO:0016020; C:GO:0016021	C:membrane; C:integral component of membrane	ref|XP_011456387.2|cleft lip and palate transmembrane protein 1-like protein isoform X2 [Crassostrea gigas]	XP_011456387	1.26123E-120	80.20833333333333	363.999	KOG,ENOG	CLPTM1L	apoptotic process	1.10E-89	336.7	Bilateria		1	C:GO:0016021	C:integral component of membrane
	[INTERPRO, BLASTED, MAPPED, ANNOTATED]	TRINITY_DN10149_c0_g1_i24	cleft lip and palate transmembrane protein 1-like protein	1590	1	C:GO:0016021	C:integral component of membrane			IPR008429 (PFAM); IPR030434 (PTHR21347:PANTHER); IPR008429 (PANTHER)	C:GO:0016020; C:GO:0016021	C:membrane; C:integral component of membrane	ref|XP_011456387.2|cleft lip and palate transmembrane protein 1-like protein isoform X2 [Crassostrea gigas]	XP_011456387	0.0	80.15414258188825	664.84	KOG,ENOG	CLPTM1L	apoptotic process	3.50E-190	671.4	Chordata		1	C:GO:0016021	C:integral component of membrane
	[INTERPRO, BLASTED, MAPPED, ANNOTATED]	TRINITY_DN1014_c0_g1_i7	translocon-associated protein subunit delta-like	558	2	C:GO:0005783; C:GO:0016021	C:endoplasmic reticulum; C:integral component of membrane			IPR008855 (PFAM); IPR008855 (PANTHER)	C:GO:0005783; C:GO:0016021	C:endoplasmic reticulum; C:integral component of membrane	ref|XP_021343315.1|translocon-associated protein subunit delta-like [Mizuhopecten yessoensis]gb|OWF35043.1|Translocon-associated protein subunit delta [Mizuhopecten yessoensis]	XP_021343315, OWF35043	6.9616E-62	73.98843930635839	197.208	KOG,ENOG	SSR4	Translocon-associated protein, delta subunit precursor (TRAP-delta)	1.20E-46	193	Bilateria		2	F:GO:0005515; C:GO:0005784	F:protein binding; C:Sec61 translocon complex	K04571	map04141
	[INTERPRO, BLASTED]	TRINITY_DN10151_c0_g1_i35	uncharacterized protein LOC110454878 isoform X2	9639						G3DSA:3.30.160.60 (GENE3D); G3DSA:3.30.160.60 (GENE3D); IPR013087 (PFAM); G3DSA:3.30.160.60 (GENE3D); G3DSA:3.30.160.60 (GENE3D); G3DSA:3.30.160.60 (GENE3D); G3DSA:3.30.160.60 (GENE3D); mobidb-lite (MOBIDB_LITE); mobidb-lite (MOBIDB_LITE); mobidb-lite (MOBIDB_LITE); mobidb-lite (MOBIDB_LITE); mobidb-lite (MOBIDB_LITE); mobidb-lite (MOBIDB_LITE); mobidb-lite (MOBIDB_LITE); mobidb-lite (MOBIDB_LITE…	no GO terms	no GO terms	ref|XP_021360307.1|uncharacterized protein LOC110454878 isoform X2 [Mizuhopecten yessoensis]	XP_021360307	1.01642E-74	72.90836653386454	289.656	KOG,ENOG	shn	Human immunodeficiency virus type I enhancer binding protein 1	4.10E-44	188.7	Bilateria		24	P:GO:0007179; P:GO:0007443; P:GO:0003156; P:GO:0007422; P:GO:0048190; P:GO:0008586; P:GO:0010628; P:GO:0007398; P:GO:0007494; F:GO:0000981; P:GO:0010629; F:GO:0000976; P:GO:0000122; P:GO:0001745; F:GO:0061629; F:GO:0003713; P:GO:0045705; P:GO:0045944; P:GO:0048813; C:GO:0005634; P:GO:0008285; P:GO:0007391; P:GO:0048100; P:GO:2000026	P:midgut development; P:wing disc dorsal/ventral pattern formation; P:ectoderm development; P:negative regulation of cell population proliferation; P:dorsal closure; P:imaginal disc-derived wing vein morphogenesis; P:wing disc anterior/posterior pattern formation; P:regulation of animal organ formation; P:negative regulation of transcription by RNA polymerase II; F:transcription coactivator activ…	K09239
	[INTERPRO, BLASTED]	TRINITY_DN101561_c0_g1_i1	required for meiotic nuclear division protein 1 homolog	543						IPR003734 (PFAM); PTHR16255:SF15 (PANTHER); PTHR16255 (PANTHER)	no GO terms	no GO terms	ref|XP_014300133.1|PREDICTED: glutathione synthetase-like [Microplitis demolitor]	XP_014300133	1.06625E-19	67.96116504854369	94.3597	COG,KOG,ENOG	RMD1	Sporulation protein rmd1	5.00E-19	100.9	Ascomycota		3	C:GO:0000329; P:GO:0140053; C:GO:0005739	C:fungal-type vacuole membrane; C:mitochondrion; P:mitochondrial gene expression
	[INTERPRO, BLASTED, MAPPED, ANNOTATED]	TRINITY_DN1015_c1_g1_i3	E3 ubiquitin-protein ligase TRIM33	1059	1	F:GO:0008270	F:zinc ion binding			G3DSA:3.30.160.60 (GENE3D); IPR000315 (PFAM); PTHR25465 (PANTHER); IPR000315 (PROSITE_PROFILES); SSF57845 (SUPERFAMILY)	F:GO:0008270	F:zinc ion binding	ref|XP_022337018.1|uncharacterized protein LOC111133183 [Crassostrea virginica]ref|XP_022337019.1|uncharacterized protein LOC111133183 [Crassostrea virginica]	XP_022337018, XP_022337019	1.53573E-11	44.140625	74.7146	KOG,ENOG		Tripartite motif containing 47	2.90E-7	63.2	Actinopterygii		0			K12006
	[INTERPRO, BLASTED, MAPPED, ANNOTATED]	TRINITY_DN1015_c1_g1_i6	E3 ubiquitin/ISG15 ligase TRIM25-like	1716	1	F:GO:0008270	F:zinc ion binding			IPR000315 (PFAM); G3DSA:3.30.160.60 (GENE3D); G3DSA:4.10.830.40 (GENE3D); IPR011042 (G3DSA:2.120.10.GENE3D); PTHR25465 (PANTHER); IPR000315 (PROSITE_PROFILES); SSF57845 (SUPERFAMILY); SSF101898 (SUPERFAMILY)	F:GO:0008270	F:zinc ion binding	ref|XP_022297633.1|uncharacterized protein LOC111106999 [Crassostrea virginica]	XP_022297633	1.96333E-25	45.47134935304991	120.168	KOG,ENOG	PML	Promyelocytic leukemia	2.80E-12	80.5	Bilateria		80	P:GO:0002230; P:GO:0002792; F:GO:0050897; P:GO:0001666; F:GO:0032183; F:GO:0008270; C:GO:0005730; P:GO:0006919; P:GO:0065003; P:GO:0048146; P:GO:0010332; P:GO:0030308; P:GO:0032922; P:GO:0048384; P:GO:0032206; P:GO:2001238; P:GO:1903901; P:GO:0030155; F:GO:0031625; P:GO:0009411; P:GO:0032211; C:GO:0031901; P:GO:0032691; P:GO:1990830; P:GO:0001932; P:GO:0043901; P:GO:0070059; P:GO:0042771; P:GO:00…	P:positive regulation of telomere maintenance; P:negative regulation of telomerase activity; P:positive regulation of protein localization to chromosome, telomeric region; P:activation of cysteine-type endopeptidase activity involved in apoptotic process; P:negative regulation of transcription, DNA-templated; P:common-partner SMAD protein phosphorylation; P:fibroblast migration; P:negative regula…	K10054	map04120,map04144,map05164,map05168,map05200,map05202,map05221
	[INTERPRO, BLASTED, MAPPED]	TRINITY_DN1015_c3_g1_i11	probable E3 ubiquitin-protein ligase TRIM8	1245	1	F:GO:0046872	F:metal ion binding			IPR011042 (G3DSA:2.120.10.GENE3D); SSF101898 (SUPERFAMILY)	no GO terms	no GO terms	ref|XP_021366217.1|probable E3 ubiquitin-protein ligase TRIM8 [Mizuhopecten yessoensis]gb|OWF44193.1|E3 ubiquitin-protein ligase TRIM33 [Mizuhopecten yessoensis]	XP_021366217, OWF44193	1.81952E-11	41.68674698795181	75.485	KOG,ENOG		zinc ion binding	2.70E-4	53.5	Chordata	EC:2.3.2.27	0			K11997,K12026,K12035	map05206
	[INTERPRO, BLASTED]	TRINITY_DN10162_c0_g1_i15	uncharacterized protein LOC110443095 isoform X2	3417						G3DSA:3.30.420.40 (GENE3D); IPR004000 (PFAM); G3DSA:3.30.420.40 (GENE3D); G3DSA:3.90.640.10 (GENE3D); IPR011993 (G3DSA:2.30.29.GENE3D); mobidb-lite (MOBIDB_LITE); mobidb-lite (MOBIDB_LITE); mobidb-lite (MOBIDB_LITE); mobidb-lite (MOBIDB_LITE); mobidb-lite (MOBIDB_LITE); mobidb-lite (MOBIDB_LITE); PTHR11937:SF387 (PANTHER); IPR004000 (PANTHER); IPR001849 (PROSITE_PROFILES); IPR043129 (SUPERFAMILY)…	no GO terms	no GO terms	ref|XP_021342763.1|uncharacterized protein LOC110443095 isoform X2 [Mizuhopecten yessoensis]	XP_021342763	0.0	67.79184247538677	744.191	COG,KOG,ENOG		cytoskeleton organization	7.90E-123	448.7	Bilateria		0			K05692	map04015,map04145,map04210,map04390,map04391,map04510,map04520,map04530,map04611,map04670,map04714,map04745,map04810,map04919,map04921,map05100,map05110,map05130,map05131,map05132,map05164,map05205,map05225,map05410,map05412,map05414,map05416,map05418
	[INTERPRO, BLASTED, MAPPED]	TRINITY_DN10163_c0_g1_i3	tripartite motif-containing protein 2-like	753	2	F:GO:0008270; F:GO:0046872	F:zinc ion binding; F:metal ion binding			G3DSA:3.30.160.60 (GENE3D); SSF57845 (SUPERFAMILY)	no GO terms	no GO terms	ref|XP_011438596.2|tripartite motif-containing protein 45 [Crassostrea gigas]	XP_011438596	1.63655E-9	44.08163265306123	66.6254	KOG		zinc ion binding	2.00E-1	43.1	Eukaryota	EC:2.3.2.27	8	F:GO:0004842; P:GO:0035194; F:GO:0008270; C:GO:0005634; P:GO:0051865; C:GO:1990904; C:GO:0043186; P:GO:0040029	P:protein autoubiquitination; F:ubiquitin-protein transferase activity; C:P granule; P:regulation of gene expression, epigenetic; C:nucleus; F:zinc ion binding; C:ribonucleoprotein complex; P:post-transcriptional gene silencing by RNA	K10608,K12021,K12898,K18405	map04120
	[INTERPRO, BLASTED, MAPPED, ANNOTATED]	TRINITY_DN10163_c0_g1_i5	tripartite motif-containing protein 2-like	1542	1	F:GO:0008270	F:zinc ion binding			G3DSA:4.10.830.40 (GENE3D); IPR013083 (G3DSA:3.30.40.GENE3D); G3DSA:3.30.160.60 (GENE3D); IPR018957 (PFAM); PTHR25462 (PANTHER); PTHR25462:SF272 (PANTHER); IPR000315 (PROSITE_PROFILES); IPR000315 (PROSITE_PROFILES); IPR001841 (PROSITE_PROFILES); cd19757 (CDD); SSF57850 (SUPERFAMILY); SSF57845 (SUPERFAMILY)	F:GO:0008270; F:GO:0046872	F:zinc ion binding; F:metal ion binding	ref|XP_022326764.1|tripartite motif-containing protein 2-like [Crassostrea virginica]	XP_022326764	4.14136E-53	51.60427807486631	198.364	KOG,ENOG		Tripartite motif-containing protein	6.60E-29	135.6	Bilateria		0
	[INTERPRO, BLASTED, MAPPED, ANNOTATED]	TRINITY_DN10165_c0_g1_i11	uncharacterized protein LOC110462236	597	2	F:GO:0008061; C:GO:0005576	F:chitin binding; C:extracellular region			G3DSA:2.170.140.10 (GENE3D); IPR002557 (PROSITE_PROFILES); IPR036508 (SUPERFAMILY)	F:GO:0008061; C:GO:0005576	F:chitin binding; C:extracellular region	ref|XP_021371786.1|uncharacterized protein LOC110462236 [Mizuhopecten yessoensis]ref|XP_021371787.1|uncharacterized protein LOC110462236 [Mizuhopecten yessoensis]ref|XP_021371789.1|uncharacterized protein LOC110462236 [Mizuhopecten yessoensis]gb|OWF41542.1|hypothetical protein KP79_PYT11872 [Mizuhopecten yessoensis]	XP_021371786, XP_021371787, XP_021371789, OWF41542	5.06531E-13	45.16129032258065	74.3294	COG,KOG,ENOG		Chitin-binding domain type 2	6.60E-1	41.2	Lepidoptera		3	C:GO:0031012; C:GO:0005576; F:GO:0005201	F:extracellular matrix structural constituent; C:extracellular region; C:extracellular matrix
	[INTERPRO, BLASTED, MAPPED, ANNOTATED]	TRINITY_DN10165_c0_g1_i18	uncharacterized protein LOC110462236	564	2	F:GO:0008061; C:GO:0005576	F:chitin binding; C:extracellular region			G3DSA:2.170.140.10 (GENE3D); IPR002557 (PFAM); IPR002557 (PROSITE_PROFILES); IPR036508 (SUPERFAMILY)	F:GO:0008061; C:GO:0005576	F:chitin binding; C:extracellular region	ref|XP_021371786.1|uncharacterized protein LOC110462236 [Mizuhopecten yessoensis]ref|XP_021371787.1|uncharacterized protein LOC110462236 [Mizuhopecten yessoensis]ref|XP_021371789.1|uncharacterized protein LOC110462236 [Mizuhopecten yessoensis]gb|OWF41542.1|hypothetical protein KP79_PYT11872 [Mizuhopecten yessoensis]	XP_021371786, XP_021371787, XP_021371789, OWF41542	1.52391E-12	43.54838709677419	72.7886	COG,KOG,ENOG		Chitin-binding domain type 2	1.00E-3	50.4	Nematocera		3	C:GO:0031012; C:GO:0005576; F:GO:0005201	F:extracellular matrix structural constituent; C:extracellular region; C:extracellular matrix
	[INTERPRO, BLASTED, MAPPED, ANNOTATED]	TRINITY_DN10165_c0_g1_i9	uncharacterized protein LOC110462236	564	2	F:GO:0008061; C:GO:0005576	F:chitin binding; C:extracellular region			IPR002557 (PFAM); G3DSA:2.170.140.10 (GENE3D); IPR002557 (PROSITE_PROFILES); IPR036508 (SUPERFAMILY)	F:GO:0008061; C:GO:0005576	F:chitin binding; C:extracellular region	ref|XP_021371786.1|uncharacterized protein LOC110462236 [Mizuhopecten yessoensis]ref|XP_021371787.1|uncharacterized protein LOC110462236 [Mizuhopecten yessoensis]ref|XP_021371789.1|uncharacterized protein LOC110462236 [Mizuhopecten yessoensis]gb|OWF41542.1|hypothetical protein KP79_PYT11872 [Mizuhopecten yessoensis]	XP_021371786, XP_021371787, XP_021371789, OWF41542	3.45334E-15	45.69892473118279	80.1073	COG,KOG,ENOG		chitin binding. It is involved in the biological process described with chitin metabolic process	3.30E-2	45.4	Diptera		3	C:GO:0031012; C:GO:0005576; F:GO:0005201	F:extracellular matrix structural constituent; C:extracellular region; C:extracellular matrix
	[INTERPRO, BLASTED, MAPPED, ANNOTATED]	TRINITY_DN10166_c0_g1_i7	mitogen-activated protein kinase 7-like	1632	3	P:GO:0006468; F:GO:0004672; F:GO:0005524	P:protein phosphorylation; F:protein kinase activity; F:ATP binding	EC:2.7.1	Transferring phosphorus-containing groups	IPR000719 (PFAM); G3DSA:3.30.200.20 (GENE3D); G3DSA:1.10.510.10 (GENE3D); mobidb-lite (MOBIDB_LITE); mobidb-lite (MOBIDB_LITE); mobidb-lite (MOBIDB_LITE); mobidb-lite (MOBIDB_LITE); PTHR24055 (PANTHER); PTHR24055:SF356 (PANTHER); IPR000719 (PROSITE_PROFILES); IPR011009 (SUPERFAMILY)	P:GO:0006468; F:GO:0004672; F:GO:0005524	P:protein phosphorylation; F:protein kinase activity; F:ATP binding	ref|XP_021346677.1|mitogen-activated protein kinase 7-like [Mizuhopecten yessoensis]gb|OWF53713.1|Mitogen-activated protein kinase 7 [Mizuhopecten yessoensis]	XP_021346677, OWF53713	0.0	75.13812154696133	652.899	KOG,ENOG	MAPK7	negative regulation of ERK5 cascade	4.70E-158	564.7	Bilateria	EC:2.7.11.24	32	F:GO:0005524; P:GO:0051344; P:GO:1900408; P:GO:0070885; P:GO:0035690; C:GO:0016605; P:GO:0071499; P:GO:0071236; P:GO:0070301; P:GO:2001240; P:GO:0010470; P:GO:1902176; P:GO:0036003; P:GO:2000352; P:GO:0051247; P:GO:0007411; P:GO:0034115; P:GO:0010628; F:GO:0051019; P:GO:0060761; P:GO:0043407; F:GO:0004707; P:GO:0071560; P:GO:0050728; P:GO:0018105; P:GO:0045765; P:GO:0046777; P:GO:0070377; P:GO:00…	P:cellular response to transforming growth factor beta stimulus; P:negative regulation of ERK5 cascade; P:negative regulation of cyclic-nucleotide phosphodiesterase activity; P:negative regulation of inflammatory response; C:cytosol; P:cellular response to laminar fluid shear stress; P:positive regulation of transcription from RNA polymerase II promoter in response to stress; P:protein autophosph…	K04464	map04010,map04011,map04138,map04139,map04540,map04657,map04722,map04912,map04921,map05206,map05418
	[INTERPRO, BLASTED]	TRINITY_DN101694_c0_g1_i1	heat shock 70 kDa protein 12A-like	1905						G3DSA:3.30.420.40 (GENE3D); mobidb-lite (MOBIDB_LITE); mobidb-lite (MOBIDB_LITE); PTHR14187:SF5 (PANTHER); PTHR14187 (PANTHER); IPR043129 (SUPERFAMILY); IPR043129 (SUPERFAMILY)	no GO terms	no GO terms	ref|XP_033742990.1|heat shock 70 kDa protein 12A-like [Pecten maximus]	XP_033742990	0.0	88.19444444444444	942.569	COG,KOG,ENOG		Heat shock 70 kDa protein 12A-like	1.60E-234	818.9	Bilateria		0
	[INTERPRO, BLASTED]	TRINITY_DN10169_c0_g1_i3	uncharacterized protein LOC110465389	1611						IPR032755 (PFAM); mobidb-lite (MOBIDB_LITE); mobidb-lite (MOBIDB_LITE); mobidb-lite (MOBIDB_LITE); mobidb-lite (MOBIDB_LITE); PTHR34916 (PANTHER)	no GO terms	no GO terms	ref|XP_021376842.1|uncharacterized protein LOC110465389 [Mizuhopecten yessoensis]gb|OWF39158.1|hypothetical protein KP79_PYT07161 [Mizuhopecten yessoensis]	XP_021376842, OWF39158	2.3411E-172	68.23956442831216	504.597	ENOG	C6orf118	Chromosome 6 open reading frame 118	9.80E-92	344.4	Bilateria		0
	[INTERPRO, BLASTED, MAPPED, ANNOTATED]	TRINITY_DN1016_c0_g1_i4	vigilin-like	3732	1	F:GO:0003723	F:RNA binding			IPR036612 (G3DSA:3.30.1370.GENE3D); IPR036612 (G3DSA:3.30.1370.GENE3D); IPR004088 (PFAM); IPR036612 (G3DSA:3.30.1370.GENE3D); IPR036612 (G3DSA:3.30.1370.GENE3D); IPR036612 (G3DSA:3.30.1370.GENE3D); IPR036612 (G3DSA:3.30.1370.GENE3D); mobidb-lite (MOBIDB_LITE); mobidb-lite (MOBIDB_LITE); mobidb-lite (MOBIDB_LITE); mobidb-lite (MOBIDB_LITE); PTHR10627 (PANTHER); PTHR10627:SF34 (PANTHER); PS50084 (P…	F:GO:0003723	F:RNA binding	ref|XP_033724874.1|vigilin-like [Pecten maximus]	XP_033724874	0.0	82.17821782178218	1663.28	KOG,ENOG	HDLBP	RNA binding	0.00E0	1552	Bilateria		17	P:GO:0008203; P:GO:0007059; P:GO:0030261; F:GO:0003696; F:GO:0003697; F:GO:0003730; P:GO:0034384; C:GO:0000792; P:GO:0045727; C:GO:0005886; C:GO:0005634; C:GO:0005701; P:GO:0031507; F:GO:0008289; C:GO:0098687; C:GO:1990904; C:GO:0005829	F:lipid binding; C:chromosomal region; P:high-density lipoprotein particle clearance; P:heterochromatin assembly; P:chromosome segregation; C:ribonucleoprotein complex; P:positive regulation of translation; C:polytene chromosome chromocenter; C:plasma membrane; C:cytosol; P:chromosome condensation; F:satellite DNA binding; F:mRNA 3'-UTR binding; P:cholesterol metabolic process; F:single-stranded …
	[INTERPRO, BLASTED]	TRINITY_DN101724_c0_g1_i2	Zinc metalloproteinase-like protein	1869						IPR021917 (PFAM); mobidb-lite (MOBIDB_LITE); mobidb-lite (MOBIDB_LITE); mobidb-lite (MOBIDB_LITE); mobidb-lite (MOBIDB_LITE); mobidb-lite (MOBIDB_LITE); PTHR21054 (PANTHER)	no GO terms	no GO terms	ref|XP_021345398.1|uncharacterized protein LOC110445221 [Mizuhopecten yessoensis]gb|OWF54367.1|Zinc metalloproteinase-like protein [Mizuhopecten yessoensis]	XP_021345398, OWF54367	0.0	67.41405082212258	617.076	KOG,ENOG		Putative peptidase family	9.10E-73	281.6	Insecta		1	P:GO:0019233	P:sensory perception of pain
	[INTERPRO, BLASTED, MAPPED, ANNOTATED]	TRINITY_DN101725_c0_g1_i4	Glycine--tRNA ligase	2166	4	P:GO:0006426; F:GO:0004820; F:GO:0005524; C:GO:0005737	P:glycyl-tRNA aminoacylation; F:glycine-tRNA ligase activity; F:ATP binding; C:cytoplasm	EC:6.1.1.14	Glycine--tRNA ligase	IPR002315 (PRINTS); G3DSA:3.30.40.230 (GENE3D); IPR036621 (G3DSA:3.40.50.GENE3D); IPR002314 (PFAM); G3DSA:3.30.720.200 (GENE3D); IPR002315 (TIGRFAM); G3DSA:1.10.287.10 (GENE3D); G3DSA:3.30.930.10 (GENE3D); IPR004154 (PFAM); PTHR10745:SF0 (PANTHER); IPR027031 (PANTHER); IPR006195 (PROSITE_PROFILES); IPR000738 (PROSITE_PROFILES); IPR033731 (CDD); cd00858 (CDD); SSF52954 (SUPERFAMILY); IPR009068 (SU…	P:GO:0006418; P:GO:0006426; F:GO:0000166; F:GO:0004812; F:GO:0004820; F:GO:0005524; C:GO:0005737	P:tRNA aminoacylation for protein translation; P:glycyl-tRNA aminoacylation; F:nucleotide binding; F:aminoacyl-tRNA ligase activity; F:glycine-tRNA ligase activity; F:ATP binding; C:cytoplasm	gb|RJW69750.1|Glycine--tRNA ligase [Clonorchis sinensis]	RJW69750	0.0	86.56934306569343	1059.28	COG,KOG,ENOG	GARS	Glycyl-tRNA synthetase	4.80E-288	996.9	Bilateria	EC:6.1.1.14	13	F:GO:0004820; P:GO:0070150; P:GO:0048813; F:GO:0004081; F:GO:0042802; C:GO:0030424; P:GO:0035167; C:GO:0070062; P:GO:0015966; F:GO:0046983; C:GO:0005759; C:GO:0030141; C:GO:0005829	F:protein dimerization activity; C:cytosol; C:extracellular exosome; P:larval lymph gland hemopoiesis; F:glycine-tRNA ligase activity; P:dendrite morphogenesis; F:identical protein binding; P:mitochondrial glycyl-tRNA aminoacylation; C:mitochondrial matrix; C:secretory granule; P:diadenosine tetraphosphate biosynthetic process; F:bis(5'-nucleosyl)-tetraphosphatase (asymmetrical) activity; C:axon	K01880	map00970
	[INTERPRO, BLASTED, MAPPED, ANNOTATED]	TRINITY_DN10172_c0_g1_i9	beta-1,2-xylosyltransferase isoform X1	1437	1	F:GO:0016757	F:glycosyltransferase activity	EC:2.4	Glycosyltransferases	IPR007657 (PFAM); IPR007657 (PANTHER); PTHR20961:SF38 (PANTHER)	F:GO:0016757	F:glycosyltransferase activity	ref|XP_022322732.1|beta-(1,2)-xylosyltransferase-like [Crassostrea virginica]	XP_022322732	7.02694E-139	69.97319034852546	412.149	KOG,ENOG		Protein of unknown function (DUF563)	3.30E-91	342.4	Bilateria	EC:2.4.2.38	0			K03714	map00513,map01100
	[INTERPRO, BLASTED]	TRINITY_DN101741_c0_g1_i3	uncharacterized protein LOC111103291 isoform X1	1563						G3DSA:3.90.70.120 (GENE3D); IPR006928 (PFAM); PTHR47642 (PANTHER); IPR038765 (SUPERFAMILY)	no GO terms	no GO terms	ref|XP_022292168.1|uncharacterized protein LOC111103291 isoform X1 [Crassostrea virginica]	XP_022292168	2.67137E-77	52.61121856866538	273.478	COG,KOG,ENOG		Trypsin-like serine protease	1.10E-23	118.2	Metazoa		0
	[INTERPRO, BLASTED, ANNOTATED]	TRINITY_DN101741_c0_g2_i5	uncharacterized protein LOC110048329	6087	3	P:GO:0000723; P:GO:0006281; F:GO:0003678	P:telomere maintenance; P:DNA repair; F:DNA helicase activity	EC:3.6.4.12	DNA helicase	IPR006928 (PFAM); IPR036691 (G3DSA:3.60.10.GENE3D); IPR010285 (PFAM); G3DSA:3.40.50.300 (GENE3D); IPR025476 (PFAM); G3DSA:3.90.70.120 (GENE3D); PTHR47642 (PANTHER); IPR027417 (SUPERFAMILY); IPR027417 (SUPERFAMILY); IPR038765 (SUPERFAMILY); IPR036691 (SUPERFAMILY)	P:GO:0000723; P:GO:0006281; F:GO:0003678	P:telomere maintenance; P:DNA repair; F:DNA helicase activity	ref|XP_020609775.1|uncharacterized protein LOC110048329 [Orbicella faveolata]	XP_020609775	0.0	61.9126589275843	1446.03	COG,KOG,ENOG		Belongs to the helicase family	1.50E-220	774.2	Bilateria	EC:3.6.4.12	0			K15255
	[INTERPRO, BLASTED, MAPPED]	TRINITY_DN101750_c0_g1_i2	uncharacterized protein LOC112557654	543	4	F:GO:0019855; C:GO:0005576; C:GO:0016020; C:GO:0016021	F:calcium channel inhibitor activity; C:extracellular region; C:membrane; C:integral component of membrane			no IPS match	no IPS match	no IPS match	ref|XP_025083428.1|uncharacterized protein LOC112557654 [Pomacea canaliculata]	XP_025083428	2.44762E-32	57.6	121.324	KOG	DGCR2	endocytosis	1.10E-3	50.1	Eukaryota		4	C:GO:0016020; P:GO:0009887; P:GO:0042493; P:GO:0050890	C:membrane; P:cognition; P:animal organ morphogenesis; P:response to drug
	[INTERPRO, BLASTED, ANNOTATED]	TRINITY_DN10175_c0_g1_i14	uncharacterized protein LOC105338947 isoform X18	2370	3	P:GO:0006508; F:GO:0004181; F:GO:0008270	P:proteolysis; F:metallocarboxypeptidase activity; F:zinc ion binding	EC:3.4.17	Acting on peptide bonds (peptidases)	IPR000834 (PFAM); G3DSA:3.40.630.10 (GENE3D); G3DSA:2.60.40.3120 (GENE3D); IPR040626 (PFAM); mobidb-lite (MOBIDB_LITE); mobidb-lite (MOBIDB_LITE); mobidb-lite (MOBIDB_LITE); mobidb-lite (MOBIDB_LITE); mobidb-lite (MOBIDB_LITE); mobidb-lite (MOBIDB_LITE); mobidb-lite (MOBIDB_LITE); PTHR12756 (PANTHER); PTHR12756:SF4 (PANTHER); PTHR12756 (PANTHER); SSF53187 (SUPERFAMILY)	P:GO:0006508; F:GO:0004181; F:GO:0008270	P:proteolysis; F:metallocarboxypeptidase activity; F:zinc ion binding	ref|XP_034299968.1|uncharacterized protein LOC105338947 isoform X18 [Crassostrea gigas]	XP_034299968	0.0	78.94039735099338	957.977	COG,KOG,ENOG		protein side chain deglutamylation	1.50E-186	659.8	Bilateria		1	P:GO:0018991	P:oviposition
	[INTERPRO, BLASTED, ANNOTATED]	TRINITY_DN10175_c0_g1_i2	uncharacterized protein LOC105338947 isoform X18	3552	3	P:GO:0006508; F:GO:0004181; F:GO:0008270	P:proteolysis; F:metallocarboxypeptidase activity; F:zinc ion binding	EC:3.4.17	Acting on peptide bonds (peptidases)	G3DSA:2.60.40.3120 (GENE3D); IPR040626 (PFAM); IPR000834 (PFAM); G3DSA:3.40.630.10 (GENE3D); mobidb-lite (MOBIDB_LITE); mobidb-lite (MOBIDB_LITE); mobidb-lite (MOBIDB_LITE); mobidb-lite (MOBIDB_LITE); mobidb-lite (MOBIDB_LITE); mobidb-lite (MOBIDB_LITE); mobidb-lite (MOBIDB_LITE); mobidb-lite (MOBIDB_LITE); mobidb-lite (MOBIDB_LITE); mobidb-lite (MOBIDB_LITE); mobidb-lite (MOBIDB_LITE); mobidb-li…	P:GO:0006508; F:GO:0004181; F:GO:0008270	P:proteolysis; F:metallocarboxypeptidase activity; F:zinc ion binding	ref|XP_034299968.1|uncharacterized protein LOC105338947 isoform X18 [Crassostrea gigas]	XP_034299968	0.0	74.55731593662628	1207.59	COG,KOG,ENOG		protein side chain deglutamylation	1.20E-211	743.8	Bilateria		1	P:GO:0018991	P:oviposition
	[INTERPRO, BLASTED, ANNOTATED]	TRINITY_DN10175_c0_g1_i7	uncharacterized protein LOC117316684 isoform X20	3717	3	P:GO:0006508; F:GO:0004181; F:GO:0008270	P:proteolysis; F:metallocarboxypeptidase activity; F:zinc ion binding	EC:3.4.17	Acting on peptide bonds (peptidases)	G3DSA:2.60.40.3120 (GENE3D); G3DSA:3.40.630.10 (GENE3D); IPR000834 (PFAM); IPR040626 (PFAM); mobidb-lite (MOBIDB_LITE); mobidb-lite (MOBIDB_LITE); mobidb-lite (MOBIDB_LITE); mobidb-lite (MOBIDB_LITE); mobidb-lite (MOBIDB_LITE); mobidb-lite (MOBIDB_LITE); mobidb-lite (MOBIDB_LITE); mobidb-lite (MOBIDB_LITE); mobidb-lite (MOBIDB_LITE); mobidb-lite (MOBIDB_LITE); mobidb-lite (MOBIDB_LITE); mobidb-li…	P:GO:0006508; F:GO:0004181; F:GO:0008270	P:proteolysis; F:metallocarboxypeptidase activity; F:zinc ion binding	ref|XP_033727302.1|uncharacterized protein LOC117316684 isoform X20 [Pecten maximus]	XP_033727302	0.0	71.42857142857143	1290.4	COG,KOG,ENOG		protein side chain deglutamylation	1.10E-213	750.7	Bilateria		1	P:GO:0018991	P:oviposition
	[INTERPRO, BLASTED, MAPPED, ANNOTATED]	TRINITY_DN1017_c0_g1_i11	ATP-binding cassette sub-family F member 2-like	1845	1	F:GO:0005524	F:ATP binding			G3DSA:3.40.50.300 (GENE3D); G3DSA:3.40.50.300 (GENE3D); IPR032781 (PFAM); IPR003439 (PFAM); IPR003439 (PFAM); mobidb-lite (MOBIDB_LITE); mobidb-lite (MOBIDB_LITE); mobidb-lite (MOBIDB_LITE); PTHR19211:SF15 (PANTHER); PTHR19211 (PANTHER); IPR003439 (PROSITE_PROFILES); IPR003439 (PROSITE_PROFILES); cd03221 (CDD); cd03221 (CDD); IPR027417 (SUPERFAMILY); IPR027417 (SUPERFAMILY)	F:GO:0005524	F:ATP binding	ref|XP_022306321.1|ATP-binding cassette sub-family F member 2-like [Crassostrea virginica]	XP_022306321	0.0	89.2605633802817	938.717	COG,KOG,ENOG	ABCF2	ATPase activity	3.20E-256	891	Bilateria		4	F:GO:0005524; C:GO:0005740; F:GO:0005215; F:GO:0008144	F:drug binding; C:mitochondrial envelope; F:ATP binding; F:transporter activity	K06185
	[INTERPRO, BLASTED, ANNOTATED]	TRINITY_DN10180_c1_g1_i1	probable flavin-containing monoamine oxidase A	1356	1	F:GO:0016491	F:oxidoreductase activity	EC:1	Oxidoreductases	IPR001613 (PRINTS); G3DSA:1.10.405.10 (GENE3D); IPR036188 (G3DSA:3.50.50.GENE3D); G3DSA:3.90.660.10 (GENE3D); IPR002937 (PFAM); PTHR43563 (PANTHER); PTHR43563:SF1 (PANTHER); SSF54373 (SUPERFAMILY); IPR036188 (SUPERFAMILY)	F:GO:0016491	F:oxidoreductase activity	ref|XP_011417510.2|probable flavin-containing monoamine oxidase A [Crassostrea gigas]	XP_011417510	1.85591E-157	72.8395061728395	464.151	COG,KOG,ENOG		Amine oxidase flavin-containing	3.20E-96	359	Bilateria	EC:1.4.3.4	0			K00274	map00260,map00330,map00340,map00350,map00360,map00380,map00950,map00982,map01100,map01110,map04726,map04728,map05030,map05031,map05034
	[INTERPRO, BLASTED, MAPPED, ANNOTATED]	TRINITY_DN10180_c1_g1_i7	probable flavin-containing monoamine oxidase A	504	1	F:GO:0016491	F:oxidoreductase activity	EC:1	Oxidoreductases	IPR002937 (PFAM); G3DSA:3.90.660.10 (GENE3D); IPR036188 (G3DSA:3.50.50.GENE3D); G3DSA:1.10.405.10 (GENE3D); PTHR43563:SF1 (PANTHER); PTHR43563 (PANTHER); IPR036188 (SUPERFAMILY)	F:GO:0016491	F:oxidoreductase activity	ref|XP_022236372.1|uncharacterized protein LOC111083923, partial [Limulus polyphemus]	XP_022236372	2.14024E-49	69.48051948051948	166.392	COG,KOG,ENOG		Si ch211-127i16.2	1.70E-42	179.1	Vertebrata	EC:1.4.3.4	0			K00274	map00260,map00330,map00340,map00350,map00360,map00380,map00950,map00982,map01100,map01110,map04726,map04728,map05030,map05031,map05034
	[INTERPRO, BLASTED]	TRINITY_DN101877_c0_g3_i1	histone-lysine N-methyltransferase SETMAR-like	339						no IPS match	no IPS match	no IPS match	ref|XP_034323282.1|uncharacterized protein LOC105324448 [Crassostrea gigas]	XP_034323282	1.21984E-10	61.904761904761905	65.4698	ENOG		Transposase (partial DDE domain)	1.10E-2	45.4	Vertebrata	EC:2.1.1.43	0			K11433	map00310
	[INTERPRO, BLASTED]	TRINITY_DN10189_c1_g1_i1	uncharacterized protein LOC117342761	405						IPR010281 (PFAM); IPR010281 (PANTHER)	no GO terms	no GO terms	ref|XP_033760894.1|uncharacterized protein LOC117342761 [Pecten maximus]	XP_033760894	1.3064E-32	69.6078431372549	128.642	COG,ENOG		Protein conserved in bacteria	1.30E-18	99.4	Alphaproteobacteria		0
	[INTERPRO, BLASTED, MAPPED, ANNOTATED]	TRINITY_DN101906_c0_g1_i16	RING finger protein 207-like	2007	1	F:GO:0008270	F:zinc ion binding			IPR013083 (G3DSA:3.30.40.GENE3D); IPR011042 (G3DSA:2.120.10.GENE3D); G3DSA:3.30.160.60 (GENE3D); IPR018957 (PFAM); PTHR25462 (PANTHER); PTHR25462:SF272 (PANTHER); IPR000315 (PROSITE_PROFILES); IPR001841 (PROSITE_PROFILES); cd19757 (CDD); SSF63829 (SUPERFAMILY); SSF57850 (SUPERFAMILY)	F:GO:0008270; F:GO:0046872	F:zinc ion binding; F:metal ion binding	ref|XP_021368347.1|uncharacterized protein LOC110459994 [Mizuhopecten yessoensis]ref|XP_021368348.1|uncharacterized protein LOC110459994 [Mizuhopecten yessoensis]	XP_021368347, XP_021368348	5.90862E-40	42.09770114942529	164.851	KOG,ENOG		zinc ion binding	7.80E-22	112.5	Metazoa	EC:2.3.2.27	0			K11997,K12021,K12035	map05206
	[INTERPRO, BLASTED]	TRINITY_DN101906_c0_g1_i8	uncharacterized protein LOC117319693, partial	513						IPR011042 (G3DSA:2.120.10.GENE3D); SSF63829 (SUPERFAMILY)	no GO terms	no GO terms	ref|XP_033730349.1|uncharacterized protein LOC117319693, partial [Pecten maximus]	XP_033730349	2.7865E-7	44.04761904761905	57.7658	KOG		zinc ion binding	2.20E-2	45.8	Eukaryota		0			K11997
	[INTERPRO, BLASTED, MAPPED]	TRINITY_DN101939_c0_g2_i1	E3 ubiquitin-protein ligase RBBP6-like	1530	7	P:GO:0006397; P:GO:0016567; F:GO:0003676; F:GO:0008270; F:GO:0046872; F:GO:0061630; C:GO:0005634	P:mRNA processing; P:protein ubiquitination; F:nucleic acid binding; F:zinc ion binding; F:metal ion binding; F:ubiquitin protein ligase activity; C:nucleus			mobidb-lite (MOBIDB_LITE); mobidb-lite (MOBIDB_LITE); mobidb-lite (MOBIDB_LITE); mobidb-lite (MOBIDB_LITE); mobidb-lite (MOBIDB_LITE); mobidb-lite (MOBIDB_LITE); mobidb-lite (MOBIDB_LITE)	no GO terms	no GO terms	ref|XP_033744659.1|E3 ubiquitin-protein ligase RBBP6-like [Pecten maximus]ref|XP_033744667.1|E3 ubiquitin-protein ligase RBBP6-like [Pecten maximus]	XP_033744659, XP_033744667	8.67364E-12	47.985347985347985	77.7962	COG,KOG,ENOG	RBBP6	zinc ion binding	1.40E-1	44.3	Bilateria	EC:2.3.2.27	20	P:GO:0035736; P:GO:0006511; P:GO:0051052; P:GO:0006275; P:GO:0006915; P:GO:0001701; P:GO:0006974; P:GO:0000209; F:GO:0019901; C:GO:0005694; F:GO:0061630; C:GO:0016607; F:GO:0008270; P:GO:0061053; P:GO:0048568; C:GO:0005730; P:GO:0035264; C:GO:0005815; C:GO:0032991; C:GO:0005829	C:chromosome; F:protein kinase binding; P:cell proliferation involved in compound eye morphogenesis; P:embryonic organ development; P:ubiquitin-dependent protein catabolic process; F:zinc ion binding; P:in utero embryonic development; C:nuclear speck; C:microtubule organizing center; C:cytosol; P:regulation of DNA metabolic process; P:protein polyubiquitination; P:cellular response to DNA damage …	K10624
	[INTERPRO, BLASTED, MAPPED, ANNOTATED]	TRINITY_DN10195_c0_g1_i12	Rho GTPase	705	3	P:GO:0007264; F:GO:0003924; F:GO:0005525	P:small GTPase mediated signal transduction; F:GTPase activity; F:GTP binding	EC:3.6.1	Acting on acid anhydrides	PR00449 (PRINTS); IPR001806 (PFAM); G3DSA:3.40.50.300 (GENE3D); IPR005225 (TIGRFAM); PTHR24072:SF335 (PANTHER); PTHR24072 (PANTHER); IPR003578 (PROSITE_PROFILES); IPR027417 (SUPERFAMILY)	P:GO:0007264; F:GO:0003924; F:GO:0005525	P:small GTPase mediated signal transduction; F:GTPase activity; F:GTP binding	ref|XP_033761799.1|ras-like GTP-binding protein rhoA [Pecten maximus]	XP_033761799	2.03113E-94	75.64102564102564	284.263	COG,KOG,ENOG	RND3	small GTPase mediated signal transduction	1.20E-54	219.9	Bilateria		6	F:GO:0005525; C:GO:0000139; P:GO:0030036; P:GO:0007155; F:GO:0032550; F:GO:0003924	P:actin cytoskeleton organization; F:purine ribonucleoside binding; F:GTP binding; F:GTPase activity; C:Golgi membrane; P:cell adhesion	K07858,K07859
	[INTERPRO, BLASTED]	TRINITY_DN101997_c0_g1_i1	Mitochondrial import inner membrane translocase subunit 14	324						IPR036869 (G3DSA:1.10.287.GENE3D); PTHR12763:SF7 (PANTHER); PTHR12763 (PANTHER); IPR001623 (PROSITE_PROFILES); IPR001623 (CDD); IPR036869 (SUPERFAMILY)	no GO terms	no GO terms	gb|TPP66616.1|Mitochondrial import inner membrane translocase subunit 14 [Fasciola gigantica]	TPP66616	3.0909E-50	85.57692307692308	162.155	COG,KOG,ENOG	DNAJC15	Mitochondrial import inner membrane translocase subunit	5.70E-26	123.2	Bilateria		17	C:GO:0016021; P:GO:1900543; F:GO:0001671; C:GO:0001405; P:GO:0031333; P:GO:0009267; P:GO:0032781; P:GO:0030150; P:GO:0048806; P:GO:0042326; P:GO:0007601; P:GO:0006457; P:GO:1902957; P:GO:0019216; P:GO:0015833; P:GO:0048793; P:GO:0051345	P:negative regulation of purine nucleotide metabolic process; P:negative regulation of phosphorylation; P:cellular response to starvation; P:peptide transport; P:visual perception; F:ATPase activator activity; P:negative regulation of protein-containing complex assembly; P:negative regulation of mitochondrial electron transport, NADH to ubiquinone; P:protein import into mitochondrial matrix; P:po…	K09535,K09539
	[INTERPRO, BLASTED]	TRINITY_DN101997_c0_g1_i2	Mitochondrial import inner membrane translocase subunit 14	393						IPR036869 (G3DSA:1.10.287.GENE3D); PTHR12763 (PANTHER); PTHR12763 (PANTHER); PTHR12763:SF7 (PANTHER); IPR001623 (CDD); IPR036869 (SUPERFAMILY)	no GO terms	no GO terms	gb|TPP66616.1|Mitochondrial import inner membrane translocase subunit 14 [Fasciola gigantica]	TPP66616	1.19551E-44	70.07874015748031	149.058	COG,KOG,ENOG	DNAJC15	Mitochondrial import inner membrane translocase subunit	6.40E-22	110.2	Bilateria		17	C:GO:0016021; P:GO:1900543; F:GO:0001671; C:GO:0001405; P:GO:0031333; P:GO:0009267; P:GO:0032781; P:GO:0030150; P:GO:0048806; P:GO:0042326; P:GO:0007601; P:GO:0006457; P:GO:1902957; P:GO:0019216; P:GO:0015833; P:GO:0048793; P:GO:0051345	P:negative regulation of purine nucleotide metabolic process; P:negative regulation of phosphorylation; P:cellular response to starvation; P:peptide transport; P:visual perception; F:ATPase activator activity; P:negative regulation of protein-containing complex assembly; P:negative regulation of mitochondrial electron transport, NADH to ubiquinone; P:protein import into mitochondrial matrix; P:po…	K09535,K09539
	[INTERPRO, BLASTED, MAPPED, ANNOTATED]	TRINITY_DN10199_c0_g1_i2	hypothetical protein BRAFLDRAFT_210470, partial	4239	5	P:GO:0006298; F:GO:0005524; F:GO:0016887; F:GO:0030983; C:GO:0032300	P:mismatch repair; F:ATP binding; F:ATPase; F:mismatched DNA binding; C:mismatch repair complex			IPR013507 (PFAM); IPR036890 (G3DSA:3.30.565.GENE3D); IPR014721 (G3DSA:3.30.230.GENE3D); mobidb-lite (MOBIDB_LITE); mobidb-lite (MOBIDB_LITE); mobidb-lite (MOBIDB_LITE); mobidb-lite (MOBIDB_LITE); mobidb-lite (MOBIDB_LITE); mobidb-lite (MOBIDB_LITE); IPR038973 (PANTHER); IPR036890 (SUPERFAMILY); IPR020568 (SUPERFAMILY)	P:GO:0006298; F:GO:0005524; F:GO:0016887; F:GO:0030983; C:GO:0032300	P:mismatch repair; F:ATP binding; F:ATPase; F:mismatched DNA binding; C:mismatch repair complex	ref|XP_002613202.1|hypothetical protein BRAFLDRAFT_210470, partial [Branchiostoma floridae]	XP_002613202	1.77698E-123	70.83333333333333	396.741	COG,KOG,ENOG		MutL C terminal dimerisation domain	1.20E-101	378.6	Chordata		0			K08739	map03430
	[INTERPRO, BLASTED, MAPPED, ANNOTATED]	TRINITY_DN10199_c0_g3_i1	DNA mismatch repair protein Mlh3	1176	4	P:GO:0006298; F:GO:0005524; F:GO:0016887; C:GO:0032300	P:mismatch repair; F:ATP binding; F:ATPase; C:mismatch repair complex			IPR042120 (G3DSA:3.30.1540.GENE3D); IPR042121 (G3DSA:3.30.1370.GENE3D); IPR014790 (PFAM); mobidb-lite (MOBIDB_LITE); mobidb-lite (MOBIDB_LITE); IPR038973 (PANTHER); IPR028830 (PTHR10073:PANTHER); IPR037198 (SUPERFAMILY)	P:GO:0006298; F:GO:0005524; F:GO:0016887; C:GO:0032300	P:mismatch repair; F:ATP binding; F:ATPase; C:mismatch repair complex	ref|XP_033735862.1|uncharacterized protein LOC117324223 [Pecten maximus]	XP_033735862	1.01269E-83	64.56456456456456	287.345	COG,KOG,ENOG		MutL C terminal dimerisation domain	1.50E-60	240.4	Bilateria		0			K08739	map03430
	[INTERPRO, BLASTED]	TRINITY_DN101_c0_g1_i9	LOW QUALITY PROTEIN: uncharacterized protein LOC117337832	1092						IPR002035 (PFAM); IPR003582 (PFAM); IPR036465 (G3DSA:3.40.50.GENE3D); G3DSA:1.10.10.1940 (GENE3D); G3DSA:1.10.10.1870 (GENE3D); PTHR24020:SF62 (PANTHER); PTHR24020 (PANTHER); IPR003582 (PROSITE_PROFILES); IPR003582 (PROSITE_PROFILES); IPR002035 (PROSITE_PROFILES); IPR003582 (PROSITE_PROFILES); cd01450 (CDD); IPR036465 (SUPERFAMILY)	no GO terms	no GO terms	ref|XP_033754851.1|LOW QUALITY PROTEIN: uncharacterized protein LOC117337832 [Pecten maximus]	XP_033754851	2.23326E-41	55.42635658914729	164.081	KOG,ENOG		collagen	3.90E-23	115.9	Metazoa		0			K06238	map04151,map04510,map04512,map04974,map05165
	[INTERPRO, BLASTED]	TRINITY_DN10200_c0_g1_i14	placenta-specific gene 8 protein	606						IPR006461 (PFAM); IPR006461 (TIGRFAM); mobidb-lite (MOBIDB_LITE); PTHR15907:SF183 (PANTHER); IPR006461 (PANTHER)	no GO terms	no GO terms	ref|XP_033739644.1|placenta-specific gene 8 protein-like [Pecten maximus]	XP_033739644	1.11744E-17	65.48672566371681	83.1889	ENOG		PLAC8 family	8.10E-15	87.4	Bilateria		0
	[INTERPRO, BLASTED, ANNOTATED]	TRINITY_DN10201_c0_g1_i10	sn1-specific diacylglycerol lipase beta-like isoform X2	2061	1	P:GO:0006629	P:lipid metabolic process			IPR029058 (G3DSA:3.40.50.GENE3D); IPR002921 (PFAM); mobidb-lite (MOBIDB_LITE); PTHR45792 (PANTHER); cd00519 (CDD); IPR029058 (SUPERFAMILY)	P:GO:0006629	P:lipid metabolic process	ref|XP_033734525.1|sn1-specific diacylglycerol lipase beta-like isoform X2 [Pecten maximus]	XP_033734525	0.0	67.13881019830028	658.292	KOG,ENOG	DAGLB	retrograde trans-synaptic signaling by lipid	7.20E-164	584.3	Bilateria		8	P:GO:1901568; P:GO:0042136; F:GO:0047372; P:GO:0019369; C:GO:0005886; C:GO:0005634; P:GO:0072089; P:GO:0007405	P:stem cell proliferation; P:arachidonic acid metabolic process; P:neuroblast proliferation; P:neurotransmitter biosynthetic process; P:fatty acid derivative metabolic process; C:nucleus; F:acylglycerol lipase activity; C:plasma membrane	K13806	map04723,map04745,map04925
	[INTERPRO, BLASTED]	TRINITY_DN10201_c0_g1_i16	sn1-specific diacylglycerol lipase beta-like isoform X2	768						mobidb-lite (MOBIDB_LITE); mobidb-lite (MOBIDB_LITE); PTHR45792:SF3 (PANTHER); PTHR45792 (PANTHER)	no GO terms	no GO terms	ref|XP_033734525.1|sn1-specific diacylglycerol lipase beta-like isoform X2 [Pecten maximus]	XP_033734525	1.09902E-59	60.13986013986014	208.764	KOG,ENOG	DAGLB	retrograde trans-synaptic signaling by lipid	2.20E-49	202.6	Bilateria		8	P:GO:1901568; P:GO:0042136; F:GO:0047372; P:GO:0019369; C:GO:0005886; C:GO:0005634; P:GO:0072089; P:GO:0007405	P:stem cell proliferation; P:arachidonic acid metabolic process; P:neuroblast proliferation; P:neurotransmitter biosynthetic process; P:fatty acid derivative metabolic process; C:nucleus; F:acylglycerol lipase activity; C:plasma membrane	K13806	map04723,map04745,map04925
	[INTERPRO, BLASTED, MAPPED]	TRINITY_DN10201_c0_g1_i23	sn1-specific diacylglycerol lipase beta-like isoform X2	300	3	P:GO:0006629; C:GO:0016020; C:GO:0016021	P:lipid metabolic process; C:membrane; C:integral component of membrane			PTHR45792 (PANTHER)	no GO terms	no GO terms	ref|XP_021375697.1|sn1-specific diacylglycerol lipase beta-like isoform X2 [Mizuhopecten yessoensis]	XP_021375697	6.35329E-31	71.1340206185567	122.865	KOG,ENOG	DAGLB	neuroblast proliferation	5.40E-12	77	Mammalia		8	P:GO:1901568; P:GO:0042136; F:GO:0047372; P:GO:0019369; C:GO:0005886; C:GO:0005634; P:GO:0072089; P:GO:0007405	P:stem cell proliferation; P:arachidonic acid metabolic process; P:neuroblast proliferation; P:neurotransmitter biosynthetic process; P:fatty acid derivative metabolic process; C:nucleus; F:acylglycerol lipase activity; C:plasma membrane	K13806	map04723,map04745,map04925
	[INTERPRO, BLASTED]	TRINITY_DN10201_c0_g1_i8	sn1-specific diacylglycerol lipase beta-like isoform X2	609						PTHR45792:SF3 (PANTHER); PTHR45792 (PANTHER)	no GO terms	no GO terms	ref|XP_022316925.1|sn1-specific diacylglycerol lipase beta-like isoform X2 [Crassostrea virginica]	XP_022316925	1.97535E-40	72.1590909090909	153.68	KOG,ENOG	DAGLB	neuroblast proliferation	2.50E-40	172.2	Chordata		8	P:GO:1901568; P:GO:0042136; F:GO:0047372; P:GO:0019369; C:GO:0005886; C:GO:0005634; P:GO:0072089; P:GO:0007405	P:stem cell proliferation; P:arachidonic acid metabolic process; P:neuroblast proliferation; P:neurotransmitter biosynthetic process; P:fatty acid derivative metabolic process; C:nucleus; F:acylglycerol lipase activity; C:plasma membrane	K13806	map04723,map04745,map04925
	[INTERPRO, BLASTED]	TRINITY_DN102022_c0_g1_i1	OVARIAN TUMOR DOMAIN-containing deubiquitinating enzyme 10	570						G3DSA:3.90.70.80 (GENE3D); IPR003323 (PFAM); PTHR12419:SF7 (PANTHER); PTHR12419 (PANTHER); IPR003323 (PROSITE_PROFILES); IPR038765 (SUPERFAMILY)	no GO terms	no GO terms	ref|XP_011455562.2|OVARIAN TUMOR DOMAIN-containing deubiquitinating enzyme 10 [Crassostrea gigas]	XP_011455562	1.63084E-57	68.75	189.119	KOG,ENOG		Belongs to the peptidase C19 family	5.90E-15	87.8	Rhabditida		0
	[INTERPRO, BLASTED]	TRINITY_DN102022_c0_g1_i2	OVARIAN TUMOR DOMAIN-containing deubiquitinating enzyme 10	570						G3DSA:3.90.70.80 (GENE3D); IPR003323 (PFAM); PTHR12419:SF7 (PANTHER); PTHR12419 (PANTHER); IPR003323 (PROSITE_PROFILES); IPR038765 (SUPERFAMILY)	no GO terms	no GO terms	ref|XP_011455562.2|OVARIAN TUMOR DOMAIN-containing deubiquitinating enzyme 10 [Crassostrea gigas]	XP_011455562	1.63084E-57	68.75	189.119	KOG,ENOG		Belongs to the peptidase C19 family	5.90E-15	87.8	Rhabditida		0
	[INTERPRO, BLASTED, MAPPED]	TRINITY_DN102030_c0_g1_i4	extracellular matrix protein FRAS1	603	3	P:GO:0007154; C:GO:0016020; C:GO:0016021	P:cell communication; C:membrane; C:integral component of membrane			G3DSA:2.10.220.10 (GENE3D); IPR009030 (SUPERFAMILY)	no GO terms	no GO terms	ref|XP_016849622.1|PREDICTED: extracellular matrix protein FRAS1 [Anolis carolinensis]	XP_016849622	2.47945E-10	35.684647302904565	68.1662	COG,KOG		serine-type endopeptidase activity	9.40E-1	40.4	Eukaryota		0			K13972	map05146
	[INTERPRO, BLASTED, MAPPED]	TRINITY_DN102030_c0_g3_i1	hypothetical protein A3Q56_04679	567	1	F:GO:0046872	F:metal ion binding			G3DSA:2.10.220.10 (GENE3D); IPR009030 (SUPERFAMILY); IPR009030 (SUPERFAMILY)	no GO terms	no GO terms	gb|OAF67579.1|hypothetical protein A3Q56_04679 [Intoshia linei]	OAF67579	4.1949E-12	45.88235294117647	72.7886	COG,KOG		serine-type endopeptidase activity	6.30E-1	41.2	Eukaryota		0			K15191
	[INTERPRO, BLASTED, MAPPED]	TRINITY_DN102030_c0_g4_i1	extracellular matrix protein FRAS1	399	3	P:GO:0007154; C:GO:0016020; C:GO:0016021	P:cell communication; C:membrane; C:integral component of membrane			G3DSA:2.10.220.10 (GENE3D); G3DSA:2.10.220.10 (GENE3D); IPR009030 (SUPERFAMILY)	no GO terms	no GO terms	gb|OXB58880.1|hypothetical protein ASZ78_012724 [Callipepla squamata]	OXB58880	1.71446E-11	46.236559139784944	68.9366	COG,KOG	ALK	transmembrane receptor protein tyrosine kinase activity	9.90E-6	56.6	Eukaryota	EC:2.7.10.1; EC:2.7.10.2; EC:3.1.3.48	153	P:GO:0007522; P:GO:0033138; P:GO:1900006; P:GO:1901299; P:GO:0060079; P:GO:1900408; P:GO:0071375; P:GO:0021953; P:GO:0038145; P:GO:0009792; C:GO:0005615; P:GO:0031116; P:GO:0010800; P:GO:0002066; P:GO:0001890; P:GO:0010801; P:GO:0007595; P:GO:0007519; P:GO:0072593; P:GO:0061436; P:GO:0046854; C:GO:0031234; F:GO:0019903; P:GO:0043066; P:GO:0048754; C:GO:0030425; P:GO:0071300; P:GO:0090328; P:GO:00…	C:cell leading edge; P:negative regulation of cell size; P:cellular response to alkaline pH; C:extrinsic component of cytoplasmic side of plasma membrane; F:phospholipase binding; P:sensory processing; P:negative regulation of protein binding; P:dauer larval development; P:excitatory postsynaptic potential; P:regulation of interleukin-6 production; C:type Ib terminal bouton; P:regulation of hemoc…	K04447,K05086,K05088,K05094,K05099,K05100,K05117,K05118,K05119,K05129,K06835,K08252,K13912,K16910,K22453	map01521,map04010,map04013,map04014,map04015,map04060,map04062,map04144,map04151,map04217,map04360,map04510,map04520,map04550,map04630,map04658,map04659,map04725,map04810,map04917,map04920,map04933,map04970,map05100,map05120,map05140,map05144,map05145,map05152,map05162,map05164,map05167,map05168,map05200,map05202,map05205,map05206,map05211,map05215,map05218,map05219,map05223,map05225,map05226,map…
	[INTERPRO, BLASTED]	TRINITY_DN102030_c0_g5_i1	multiple epidermal growth factor-like domains protein 10	687						G3DSA:2.10.220.10 (GENE3D); IPR009030 (SUPERFAMILY)	no GO terms	no GO terms	ref|XP_022315010.1|uncharacterized protein LOC111119286 isoform X2 [Crassostrea virginica]	XP_022315010	5.09354E-19	49.35064935064935	94.3597	COG,KOG		serine-type endopeptidase activity	5.50E-1	41.6	Eukaryota		0
	[INTERPRO, BLASTED, ANNOTATED]	TRINITY_DN10204_c0_g1_i16	E3 ubiquitin-protein ligase RNF31-like	777	2	F:GO:0004842; C:GO:0071797	F:ubiquitin-protein transferase activity; C:LUBAC complex	EC:2	Transferases	IPR013083 (G3DSA:3.30.40.GENE3D); IPR002867 (PFAM); IPR026254 (PANTHER); SSF57850 (SUPERFAMILY); SSF57850 (SUPERFAMILY)	F:GO:0004842; C:GO:0071797	F:ubiquitin-protein transferase activity; C:LUBAC complex	ref|XP_033753784.1|LOW QUALITY PROTEIN: E3 ubiquitin-protein ligase RNF31-like [Pecten maximus]	XP_033753784	2.32939E-78	72.41379310344827	266.159	KOG,ENOG	RNF31	CD40 signaling pathway	2.70E-63	248.8	Bilateria	EC:2.3.2.31	18	F:GO:1990450; C:GO:0071797; F:GO:0031625; P:GO:0010803; P:GO:0023035; P:GO:0060546; F:GO:0070530; P:GO:0051092; C:GO:0009898; F:GO:0061630; F:GO:0008270; P:GO:0097039; F:GO:0036435; P:GO:0043123; P:GO:0010286; P:GO:0050852; C:GO:0035631; C:GO:0005829	F:K48-linked polyubiquitin modification-dependent protein binding; P:heat acclimation; P:negative regulation of necroptotic process; P:positive regulation of I-kappaB kinase/NF-kappaB signaling; P:protein linear polyubiquitination; C:cytoplasmic side of plasma membrane; C:CD40 receptor complex; F:zinc ion binding; P:regulation of tumor necrosis factor-mediated signaling pathway; C:cytosol; C:LUBA…	K11974	map04217,map04621
	[INTERPRO, BLASTED, ANNOTATED]	TRINITY_DN10204_c0_g1_i22	E3 ubiquitin-protein ligase RNF31-like	4347	2	F:GO:0004842; C:GO:0071797	F:ubiquitin-protein transferase activity; C:LUBAC complex	EC:2	Transferases	IPR032065 (PFAM); IPR002867 (PFAM); G3DSA:2.30.30.380 (GENE3D); G3DSA:6.10.140.1100 (GENE3D); IPR013083 (G3DSA:3.30.40.GENE3D); G3DSA:1.10.8.10 (GENE3D); IPR041031 (PFAM); mobidb-lite (MOBIDB_LITE); mobidb-lite (MOBIDB_LITE); mobidb-lite (MOBIDB_LITE); mobidb-lite (MOBIDB_LITE); mobidb-lite (MOBIDB_LITE); mobidb-lite (MOBIDB_LITE); mobidb-lite (MOBIDB_LITE); mobidb-lite (MOBIDB_LITE); mobidb-lite…	F:GO:0004842; C:GO:0071797	F:ubiquitin-protein transferase activity; C:LUBAC complex	ref|XP_022341584.1|E3 ubiquitin-protein ligase RNF31-like [Crassostrea virginica]	XP_022341584	0.0	57.61448349307774	709.523	KOG,ENOG	RNF31	CD40 signaling pathway	1.20E-165	591.3	Bilateria	EC:2.3.2.31	18	F:GO:1990450; C:GO:0071797; F:GO:0031625; P:GO:0010803; P:GO:0023035; P:GO:0060546; F:GO:0070530; P:GO:0051092; C:GO:0009898; F:GO:0061630; F:GO:0008270; P:GO:0097039; F:GO:0036435; P:GO:0043123; P:GO:0010286; P:GO:0050852; C:GO:0035631; C:GO:0005829	F:K48-linked polyubiquitin modification-dependent protein binding; P:heat acclimation; P:negative regulation of necroptotic process; P:positive regulation of I-kappaB kinase/NF-kappaB signaling; P:protein linear polyubiquitination; C:cytoplasmic side of plasma membrane; C:CD40 receptor complex; F:zinc ion binding; P:regulation of tumor necrosis factor-mediated signaling pathway; C:cytosol; C:LUBA…	K11974	map04217,map04621
	[INTERPRO, BLASTED, ANNOTATED]	TRINITY_DN10204_c0_g1_i3	E3 ubiquitin-protein ligase RNF31-like	5865	2	F:GO:0004842; C:GO:0071797	F:ubiquitin-protein transferase activity; C:LUBAC complex	EC:2	Transferases	IPR002867 (PFAM); G3DSA:1.10.287.950 (GENE3D); G3DSA:2.30.30.380 (GENE3D); IPR041031 (PFAM); IPR018997 (PFAM); G3DSA:1.20.58.2190 (GENE3D); G3DSA:1.10.8.10 (GENE3D); IPR032065 (PFAM); G3DSA:6.10.140.1100 (GENE3D); IPR013083 (G3DSA:3.30.40.GENE3D); mobidb-lite (MOBIDB_LITE); mobidb-lite (MOBIDB_LITE); mobidb-lite (MOBIDB_LITE); mobidb-lite (MOBIDB_LITE); mobidb-lite (MOBIDB_LITE); mobidb-lite (MOB…	F:GO:0004842; C:GO:0071797	F:ubiquitin-protein transferase activity; C:LUBAC complex	ref|XP_022341584.1|E3 ubiquitin-protein ligase RNF31-like [Crassostrea virginica]	XP_022341584	0.0	57.61448349307774	712.22	KOG,ENOG	RNF31	CD40 signaling pathway	8.10E-176	625.5	Bilateria	EC:2.3.2.31	18	F:GO:1990450; C:GO:0071797; F:GO:0031625; P:GO:0010803; P:GO:0023035; P:GO:0060546; F:GO:0070530; P:GO:0051092; C:GO:0009898; F:GO:0061630; F:GO:0008270; P:GO:0097039; F:GO:0036435; P:GO:0043123; P:GO:0010286; P:GO:0050852; C:GO:0035631; C:GO:0005829	F:K48-linked polyubiquitin modification-dependent protein binding; P:heat acclimation; P:negative regulation of necroptotic process; P:positive regulation of I-kappaB kinase/NF-kappaB signaling; P:protein linear polyubiquitination; C:cytoplasmic side of plasma membrane; C:CD40 receptor complex; F:zinc ion binding; P:regulation of tumor necrosis factor-mediated signaling pathway; C:cytosol; C:LUBA…	K11974	map04217,map04621
	[INTERPRO, BLASTED, MAPPED, ANNOTATED]	TRINITY_DN102061_c0_g1_i1	GTP-binding protein Di-Ras2-like isoform X5	354	4	P:GO:0007165; F:GO:0003924; F:GO:0005525; C:GO:0016020	P:signal transduction; F:GTPase activity; F:GTP binding; C:membrane	EC:3.6.1	Acting on acid anhydrides	PR00449 (PRINTS); G3DSA:3.40.50.300 (GENE3D); IPR001806 (PFAM); mobidb-lite (MOBIDB_LITE); IPR020849 (PANTHER); PTHR24070:SF178 (PANTHER); IPR020849 (PROSITE_PROFILES); IPR027417 (SUPERFAMILY)	P:GO:0007165; F:GO:0003924; F:GO:0005525; C:GO:0016020	P:signal transduction; F:GTPase activity; F:GTP binding; C:membrane	ref|XP_009061212.1|hypothetical protein LOTGIDRAFT_193774 [Lottia gigantea]gb|ESO88187.1|hypothetical protein LOTGIDRAFT_193774 [Lottia gigantea]	XP_009061212, ESO88187	4.04383E-52	91.45299145299145	170.629	COG,KOG,ENOG		DIRAS family, GTP-binding Ras-like	2.10E-39	168.3	Bilateria		0			K07841
	[INTERPRO, BLASTED]	TRINITY_DN102070_c1_g1_i1	hypothetical protein LOTGIDRAFT_176268	318						no IPS match	no IPS match	no IPS match	ref|XP_009066291.1|hypothetical protein LOTGIDRAFT_176268 [Lottia gigantea]gb|ESO83022.1|hypothetical protein LOTGIDRAFT_176268 [Lottia gigantea]	XP_009066291, ESO83022	3.62405E-11	60.0	64.6994	ENOG		GIY-YIG catalytic domain	1.90E-2	45.4	Eukaryota		0
	[INTERPRO, BLASTED]	TRINITY_DN10210_c0_g1_i1	uncharacterized protein LOC112573971	687						IPR039499 (PFAM)	no GO terms	no GO terms	ref|XP_025110508.1|uncharacterized protein LOC112573971 [Pomacea canaliculata]	XP_025110508	2.69914E-44	54.13223140495868	157.147	ENOG	LURAP1L	Leucine rich adaptor protein 1-like	1.20E-1	43.9	Aves		0
	[INTERPRO, BLASTED, MAPPED]	TRINITY_DN102117_c0_g1_i2	zinc finger SWIM domain-containing protein 3	441	2	F:GO:0008270; F:GO:0046872	F:zinc ion binding; F:metal ion binding			no IPS match	no IPS match	no IPS match	dbj|GAA56021.1|zinc finger SWIM domain-containing protein 3, partial [Clonorchis sinensis]	GAA56021	6.67994E-35	65.54054054054055	134.035	ENOG			3.80E-2	44.3	Bilateria		0			K17604
	[INTERPRO, BLASTED]	TRINITY_DN102117_c1_g1_i4	hypothetical protein CLF_104463	396						no IPS match	no IPS match	no IPS match	dbj|GAA50393.1|hypothetical protein CLF_104463 [Clonorchis sinensis]	GAA50393	1.31889E-9	53.91304347826087	63.5438	COG,ENOG	npr	COG3227 Zinc metalloprotease (elastase)	4.80E-2	44.3	Bacilli	EC:3.4.24.28	0			K01400
	[INTERPRO, BLASTED, MAPPED, ANNOTATED]	TRINITY_DN102129_c0_g1_i1	enoyl-CoA hydratase/isomerase family protein	1065	3	P:GO:0006631; F:GO:0003824; F:GO:0070403	P:fatty acid metabolic process; F:catalytic activity; F:NAD+ binding			IPR001753 (PFAM); G3DSA:3.40.50.720 (GENE3D); IPR006176 (PFAM); G3DSA:3.90.226.10 (GENE3D); PTHR43612 (PANTHER); cd06558 (CDD); IPR029045 (SUPERFAMILY); IPR036291 (SUPERFAMILY)	P:GO:0006631; F:GO:0003824; F:GO:0070403	P:fatty acid metabolic process; F:catalytic activity; F:NAD+ binding	gb|OON14467.1|enoyl-CoA hydratase/isomerase family protein, partial [Opisthorchis viverrini]	OON14467	7.27566E-137	77.07736389684814	404.06	COG,KOG,ENOG	HADHA	Belongs to the enoyl-CoA hydratase isomerase family	7.90E-98	364	Bilateria	EC:1.1.1.211; EC:4.2.1.17	18	F:GO:0003985; F:GO:0004300; C:GO:0042645; P:GO:0006635; F:GO:0051287; C:GO:0016507; P:GO:0042493; C:GO:0005743; P:GO:0042594; F:GO:0044877; C:GO:0005777; P:GO:0008340; P:GO:0042060; F:GO:0043168; P:GO:0032868; F:GO:0000062; F:GO:0016508; F:GO:0016509	F:long-chain-3-hydroxyacyl-CoA dehydrogenase activity; C:peroxisome; P:wound healing; P:fatty acid beta-oxidation; F:NAD binding; F:acetyl-CoA C-acetyltransferase activity; F:enoyl-CoA hydratase activity; P:response to starvation; F:long-chain-enoyl-CoA hydratase activity; C:mitochondrial nucleoid; F:protein-containing complex binding; P:determination of adult lifespan; F:anion binding; C:mitocho…	K07515	map00062,map00071,map00280,map00310,map00380,map00410,map00627,map00640,map00650,map00930,map01040,map01100,map01110,map01120,map01130,map01200,map01212
	[INTERPRO, BLASTED, MAPPED, ANNOTATED]	TRINITY_DN102129_c0_g2_i1	enoyl-CoA hydratase / long-chain 3-hydroxyacyl-CoA dehydrogenase	1062	3	P:GO:0006631; F:GO:0016616; F:GO:0070403	P:fatty acid metabolic process; F:oxidoreductase activity, acting on the CH-OH group of donors, NAD or NADP as acceptor; F:NAD+ binding	EC:1.1.1	Acting on the CH-OH group of donors	G3DSA:3.40.50.720 (GENE3D); IPR006108 (PFAM); G3DSA:1.10.1040.50 (GENE3D); IPR006176 (PFAM); PTHR43612 (PANTHER); IPR036291 (SUPERFAMILY); IPR008927 (SUPERFAMILY); IPR008927 (SUPERFAMILY)	P:GO:0006631; F:GO:0016491; F:GO:0016616; F:GO:0070403	P:fatty acid metabolic process; F:oxidoreductase activity; F:oxidoreductase activity, acting on the CH-OH group of donors, NAD or NADP as acceptor; F:NAD+ binding	gb|TGZ68921.1|hypothetical protein CRM22_004006 [Opisthorchis felineus]	TGZ68921	3.29579E-173	85.47008547008546	494.967	COG,KOG,ENOG	HADHA	Belongs to the enoyl-CoA hydratase isomerase family	5.10E-113	414.5	Bilateria	EC:1.1.1.211; EC:4.2.1.17	18	F:GO:0003985; F:GO:0004300; C:GO:0042645; P:GO:0006635; F:GO:0051287; C:GO:0016507; P:GO:0042493; C:GO:0005743; P:GO:0042594; F:GO:0044877; C:GO:0005777; P:GO:0008340; P:GO:0042060; F:GO:0043168; P:GO:0032868; F:GO:0000062; F:GO:0016508; F:GO:0016509	F:long-chain-3-hydroxyacyl-CoA dehydrogenase activity; C:peroxisome; P:wound healing; P:fatty acid beta-oxidation; F:NAD binding; F:acetyl-CoA C-acetyltransferase activity; F:enoyl-CoA hydratase activity; P:response to starvation; F:long-chain-enoyl-CoA hydratase activity; C:mitochondrial nucleoid; F:protein-containing complex binding; P:determination of adult lifespan; F:anion binding; C:mitocho…	K07515	map00062,map00071,map00280,map00310,map00380,map00410,map00627,map00640,map00650,map00930,map01040,map01100,map01110,map01120,map01130,map01200,map01212
	[INTERPRO, BLASTED, MAPPED]	TRINITY_DN102152_c0_g1_i1	NAD-dependent protein deacetylase SRT1	339	2	F:GO:0016740; F:GO:0070403	F:transferase activity; F:NAD+ binding			G3DSA:3.40.50.1220 (GENE3D); IPR029035 (SUPERFAMILY)	no GO terms	no GO terms	gb|OWF48853.1|NAD-dependent protein deacetylase SRT1 [Mizuhopecten yessoensis]	OWF48853	5.56246E-24	71.0	102.064	COG,KOG,ENOG	Sirt6	post-embryonic cardiac muscle cell growth involved in heart morphogenesis	1.30E-15	89	Bilateria	EC:2.4.2.31	13	F:GO:0034979; P:GO:1903863; P:GO:0009408; F:GO:0004407; C:GO:0043186; P:GO:0016575; P:GO:0022618; C:GO:0005643; P:GO:0008340; C:GO:0010494; P:GO:0031937; F:GO:0008134; C:GO:1990904	C:cytoplasmic stress granule; F:histone deacetylase activity; P:ribonucleoprotein complex assembly; P:P granule assembly; P:positive regulation of chromatin silencing; F:NAD-dependent protein deacetylase activity; C:ribonucleoprotein complex; P:response to heat; F:transcription factor binding; C:nuclear pore; P:histone deacetylation; P:determination of adult lifespan; C:P granule	K11416	map04714,map05230
	[INTERPRO, BLASTED, ANNOTATED]	TRINITY_DN102152_c0_g2_i1	NAD-dependent protein deacetylase Sirt6-like	1077	1	F:GO:0070403	F:NAD+ binding			G3DSA:3.40.50.1220 (GENE3D); IPR003000 (PFAM); mobidb-lite (MOBIDB_LITE); mobidb-lite (MOBIDB_LITE); PTHR45853 (PANTHER); IPR026590 (PROSITE_PROFILES); IPR029035 (SUPERFAMILY)	F:GO:0070403	F:NAD+ binding	ref|XP_033729257.1|NAD-dependent protein deacetylase Sirt6-like [Pecten maximus]	XP_033729257	3.08228E-108	67.04545454545455	331.257	COG,KOG,ENOG	Sirt6	post-embryonic cardiac muscle cell growth involved in heart morphogenesis	1.90E-70	273.1	Bilateria	EC:2.4.2.31	13	F:GO:0034979; P:GO:1903863; P:GO:0009408; F:GO:0004407; C:GO:0043186; P:GO:0016575; P:GO:0022618; C:GO:0005643; P:GO:0008340; C:GO:0010494; P:GO:0031937; F:GO:0008134; C:GO:1990904	C:cytoplasmic stress granule; F:histone deacetylase activity; P:ribonucleoprotein complex assembly; P:P granule assembly; P:positive regulation of chromatin silencing; F:NAD-dependent protein deacetylase activity; C:ribonucleoprotein complex; P:response to heat; F:transcription factor binding; C:nuclear pore; P:histone deacetylation; P:determination of adult lifespan; C:P granule	K11416	map04714,map05230
	[INTERPRO, BLASTED]	TRINITY_DN102172_c0_g1_i9	protein unc-119 homolog B-like	663						IPR008015 (PFAM); IPR037036 (G3DSA:2.70.50.GENE3D); mobidb-lite (MOBIDB_LITE); PTHR12951 (PANTHER); PTHR12951:SF3 (PANTHER); IPR014756 (SUPERFAMILY)	no GO terms	no GO terms	ref|XP_025090640.1|protein unc-119 homolog B-like [Pomacea canaliculata]	XP_025090640	1.14194E-115	83.94495412844037	336.65	KOG,ENOG	UNC119	unc-119 homolog	9.60E-86	323.2	Bilateria		27	P:GO:0007268; P:GO:0007601; P:GO:0007602; P:GO:0040024; P:GO:0060271; P:GO:0010171; P:GO:0046662; P:GO:0043051; P:GO:2001287; C:GO:0005813; P:GO:0010771; C:GO:0051233; P:GO:0000281; C:GO:0000922; F:GO:0005515; P:GO:0042953; P:GO:0007635; P:GO:0040011; P:GO:0045665; P:GO:0061098; C:GO:0030424; C:GO:0045171; P:GO:0030517; P:GO:0015833; P:GO:1900186; F:GO:0008289; C:GO:0005829	P:chemical synaptic transmission; P:body morphogenesis; P:peptide transport; P:negative regulation of caveolin-mediated endocytosis; P:chemosensory behavior; P:lipoprotein transport; C:cytosol; P:regulation of pharyngeal pumping; P:dauer larval development; C:centrosome; P:negative regulation of axon extension; P:positive regulation of protein tyrosine kinase activity; C:axon; F:lipid binding; P:…
	[INTERPRO, BLASTED, MAPPED, ANNOTATED]	TRINITY_DN102178_c0_g1_i1	putative Branched-chain alpha-keto acid dehydrogenase E1 component beta subunit	339	1	F:GO:0003824	F:catalytic activity			G3DSA:3.40.50.970 (GENE3D); IPR005475 (PFAM); PTHR42980 (PANTHER); IPR029061 (SUPERFAMILY)	no GO terms	no GO terms	gb|THD20221.1|putative Branched-chain alpha-keto acid dehydrogenase E1 component beta subunit [Fasciola hepatica]	THD20221	3.97396E-44	86.51685393258427	149.828	COG,KOG,ENOG	BCKDHB	2-oxoisovalerate dehydrogenase subunit beta	4.00E-22	110.2	Metazoa	EC:1.2.4.4	13	F:GO:0003863; P:GO:0051384; C:GO:0017086; P:GO:0051591; P:GO:0007584; P:GO:0046949; P:GO:0045723; P:GO:0061063; C:GO:0005743; F:GO:0044877; P:GO:0009063; C:GO:0005947; P:GO:0009083	C:3-methyl-2-oxobutanoate dehydrogenase (lipoamide) complex; C:mitochondrial alpha-ketoglutarate dehydrogenase complex; P:response to glucocorticoid; F:3-methyl-2-oxobutanoate dehydrogenase (2-methylpropanoyl-transferring) activity; P:fatty-acyl-CoA biosynthetic process; F:protein-containing complex binding; P:response to cAMP; P:response to nutrient; P:positive regulation of fatty acid biosynthe…	K00167	map00280,map00640,map01100,map01110,map01130
	[INTERPRO, BLASTED, MAPPED, ANNOTATED]	TRINITY_DN10217_c0_g2_i1	theta class glutathione S-transferase	720	2	P:GO:0006749; F:GO:0005515	P:glutathione metabolic process; F:protein binding			IPR004045 (PFAM); IPR036249 (G3DSA:3.40.30.GENE3D); G3DSA:1.20.1050.10 (GENE3D); IPR004046 (PFAM); IPR040079 (SFLD); SFLDG00358 (SFLD); PTHR43917 (PANTHER); IPR010987 (PROSITE_PROFILES); IPR004045 (PROSITE_PROFILES); IPR036282 (SUPERFAMILY); IPR036249 (SUPERFAMILY)	P:GO:0006749; F:GO:0005515	P:glutathione metabolic process; F:protein binding	gb|AFB83399.1|theta class glutathione S-transferase [Ruditapes philippinarum]	AFB83399	3.60891E-57	60.46511627906977	189.504	COG,KOG,ENOG	GSTT1	glutathione transferase activity	7.80E-38	164.1	Chordata	EC:2.5.1.18	3	P:GO:0006749; F:GO:0004364; C:GO:0005737	P:glutathione metabolic process; C:cytoplasm; F:glutathione transferase activity	K00799	map00480,map00980,map00982,map00983,map01524,map05200,map05204,map05225,map05418
	[INTERPRO, BLASTED, MAPPED, ANNOTATED]	TRINITY_DN10217_c0_g2_i2	theta class glutathione S-transferase	720	2	P:GO:0006749; F:GO:0005515	P:glutathione metabolic process; F:protein binding			IPR004045 (PFAM); IPR036249 (G3DSA:3.40.30.GENE3D); G3DSA:1.20.1050.10 (GENE3D); IPR004046 (PFAM); IPR040079 (SFLD); SFLDG00358 (SFLD); PTHR43917 (PANTHER); IPR010987 (PROSITE_PROFILES); IPR004045 (PROSITE_PROFILES); IPR036282 (SUPERFAMILY); IPR036249 (SUPERFAMILY)	P:GO:0006749; F:GO:0005515	P:glutathione metabolic process; F:protein binding	gb|AFB83399.1|theta class glutathione S-transferase [Ruditapes philippinarum]	AFB83399	3.60891E-57	60.46511627906977	189.504	COG,KOG,ENOG	GSTT1	glutathione transferase activity	7.80E-38	164.1	Chordata	EC:2.5.1.18	3	P:GO:0006749; F:GO:0004364; C:GO:0005737	P:glutathione metabolic process; C:cytoplasm; F:glutathione transferase activity	K00799	map00480,map00980,map00982,map00983,map01524,map05200,map05204,map05225,map05418
	[INTERPRO, BLASTED, MAPPED, ANNOTATED]	TRINITY_DN10217_c0_g2_i5	glutathione S-transferase theta-1	492	2	P:GO:0006749; F:GO:0005515	P:glutathione metabolic process; F:protein binding			G3DSA:1.20.1050.10 (GENE3D); IPR036249 (G3DSA:3.40.30.GENE3D); IPR004045 (PFAM); SFLDG00358 (SFLD); IPR040079 (SFLD); PTHR43917 (PANTHER); IPR004045 (PROSITE_PROFILES); IPR036249 (SUPERFAMILY)	P:GO:0006749; F:GO:0005515	P:glutathione metabolic process; F:protein binding	ref|XP_013408169.1|glutathione S-transferase theta-1 [Lingula anatina]	XP_013408169	2.09947E-36	72.22222222222223	133.265	COG,KOG,ENOG	GstT2	Glutathione S-transferase, C-terminal domain	9.60E-24	116.7	Hymenoptera	EC:2.5.1.18	3	P:GO:0006749; F:GO:0004364; C:GO:0005737	P:glutathione metabolic process; C:cytoplasm; F:glutathione transferase activity	K00799	map00480,map00980,map00982,map00983,map01524,map05200,map05204,map05225,map05418
	[INTERPRO, BLASTED, MAPPED]	TRINITY_DN102180_c0_g1_i1	E3 ubiquitin-protein ligase Midline-1-like	426	2	F:GO:0008270; F:GO:0046872	F:zinc ion binding; F:metal ion binding			IPR011042 (G3DSA:2.120.10.GENE3D); SSF63825 (SUPERFAMILY)	no GO terms	no GO terms	ref|XP_022297633.1|uncharacterized protein LOC111106999 [Crassostrea virginica]	XP_022297633	1.06182E-10	56.15384615384615	67.0106	KOG,ENOG	PML	Promyelocytic leukemia	1.20E-4	53.1	Bilateria		80	P:GO:0002230; P:GO:0002792; F:GO:0050897; P:GO:0001666; F:GO:0032183; F:GO:0008270; C:GO:0005730; P:GO:0006919; P:GO:0065003; P:GO:0048146; P:GO:0010332; P:GO:0030308; P:GO:0032922; P:GO:0048384; P:GO:0032206; P:GO:2001238; P:GO:1903901; P:GO:0030155; F:GO:0031625; P:GO:0009411; P:GO:0032211; C:GO:0031901; P:GO:0032691; P:GO:1990830; P:GO:0001932; P:GO:0043901; P:GO:0070059; P:GO:0042771; P:GO:00…	P:positive regulation of telomere maintenance; P:negative regulation of telomerase activity; P:positive regulation of protein localization to chromosome, telomeric region; P:activation of cysteine-type endopeptidase activity involved in apoptotic process; P:negative regulation of transcription, DNA-templated; P:common-partner SMAD protein phosphorylation; P:fibroblast migration; P:negative regula…	K10054	map04120,map04144,map05164,map05168,map05200,map05202,map05221
	[INTERPRO, BLASTED, ANNOTATED]	TRINITY_DN10219_c0_g1_i10	tetratricopeptide repeat protein 39B-like	1746	1	F:GO:0005515	F:protein binding			IPR011990 (G3DSA:1.25.40.GENE3D); IPR011990 (G3DSA:1.25.40.GENE3D); IPR019412 (PFAM); mobidb-lite (MOBIDB_LITE); mobidb-lite (MOBIDB_LITE); PTHR31859:SF9 (PANTHER); IPR019412 (PANTHER); IPR011990 (SUPERFAMILY)	F:GO:0005515	F:protein binding	ref|XP_025109099.1|tetratricopeptide repeat protein 39B-like [Pomacea canaliculata]	XP_025109099	0.0	78.98423817863397	809.29	KOG,ENOG	TTC39B	Protein of unknown function (DUF3808)	2.00E-207	728.8	Bilateria		0
	[INTERPRO, BLASTED]	TRINITY_DN10219_c0_g1_i7	tetratricopeptide repeat protein 39B-like	543						IPR019412 (PFAM); PTHR31859:SF9 (PANTHER); IPR019412 (PANTHER)	no GO terms	no GO terms	ref|XP_033738777.1|tetratricopeptide repeat protein 39B-like [Pecten maximus]	XP_033738777	1.60151E-73	83.97435897435898	240.35	KOG,ENOG	TTC39B	Protein of unknown function (DUF3808)	3.90E-53	214.5	Bilateria		0
	[INTERPRO, BLASTED, MAPPED, ANNOTATED]	TRINITY_DN1021_c0_g1_i2	dynein regulatory complex protein 11-like	1134	2	F:GO:0005524; F:GO:0016887	F:ATP binding; F:ATPase			IPR003959 (PFAM); G3DSA:1.10.8.60 (GENE3D); G3DSA:3.40.50.300 (GENE3D); mobidb-lite (MOBIDB_LITE); mobidb-lite (MOBIDB_LITE); mobidb-lite (MOBIDB_LITE); PTHR14690 (PANTHER); PTHR14690:SF6 (PANTHER); cd00009 (CDD); IPR027417 (SUPERFAMILY)	F:GO:0005524; F:GO:0016887	F:ATP binding; F:ATPase	ref|XP_033745134.1|dynein regulatory complex protein 11-like [Pecten maximus]	XP_033745134	0.0	94.56869009584665	554.288	COG,ENOG	IQCA1	IQ and AAA domain-containing protein 1	3.30E-157	561.2	Bilateria		0
	[INTERPRO, BLASTED, MAPPED, ANNOTATED]	TRINITY_DN10226_c0_g1_i1	mitochondrial ATP synthase delta chain	504	3	P:GO:0015986; F:GO:0046933; C:GO:0045261	P:ATP synthesis coupled proton transport; F:proton-transporting ATP synthase activity, rotational mechanism; C:proton-transporting ATP synthase complex, catalytic core F(1)	EC:7.1.2.2; EC:6	H(+)-transporting two-sector ATPase; Ligases	IPR020546 (PFAM); IPR036771 (G3DSA:2.60.15.GENE3D); IPR001469 (TIGRFAM); PTHR13822:SF7 (PANTHER); IPR001469 (PANTHER); IPR001469 (CDD); IPR036771 (SUPERFAMILY)	P:GO:0015986; F:GO:0046933; C:GO:0045261	P:ATP synthesis coupled proton transport; F:proton-transporting ATP synthase activity, rotational mechanism; C:proton-transporting ATP synthase complex, catalytic core F(1)	gb|ABO26646.1|mitochondrial ATP synthase delta chain [Haliotis discus discus]	ABO26646	4.95477E-50	66.66666666666667	166.007	COG,KOG,ENOG	ATP5D	ATP synthase, H transporting, mitochondrial F1 complex, delta subunit	3.30E-30	138.3	Bilateria		13	P:GO:0009168; P:GO:0042407; F:GO:0017111; C:GO:0000275; P:GO:0042776; F:GO:0044769; P:GO:0016310; P:GO:0046688; F:GO:0044877; F:GO:0046933; P:GO:0017144; C:GO:0005759; F:GO:0019829	P:cristae formation; F:ATPase-coupled cation transmembrane transporter activity; F:ATPase activity, coupled to transmembrane movement of ions, rotational mechanism; P:drug metabolic process; F:protein-containing complex binding; P:response to copper ion; F:proton-transporting ATP synthase activity, rotational mechanism; C:mitochondrial matrix; P:phosphorylation; P:purine ribonucleoside monophosph…	K02134	map00190,map01100,map04714,map05010,map05012,map05016
	[INTERPRO, BLASTED, MAPPED, ANNOTATED]	TRINITY_DN10227_c0_g1_i2	neuropeptide FF receptor 2-like	1140	3	P:GO:0007186; F:GO:0004930; C:GO:0016021	P:G protein-coupled receptor signaling pathway; F:G protein-coupled receptor activity; C:integral component of membrane			IPR000276 (PRINTS); IPR000276 (PFAM); G3DSA:1.20.1070.10 (GENE3D); PTHR24243 (PANTHER); IPR017452 (PROSITE_PROFILES); cd00637 (CDD); SSF81321 (SUPERFAMILY)	P:GO:0007186; F:GO:0004930; C:GO:0016021	P:G protein-coupled receptor signaling pathway; F:G protein-coupled receptor activity; C:integral component of membrane	ref|XP_009054570.1|hypothetical protein LOTGIDRAFT_161082 [Lottia gigantea]gb|ESO94830.1|hypothetical protein LOTGIDRAFT_161082 [Lottia gigantea]	XP_009054570, ESO94830	3.51942E-23	47.36842105263158	107.457	KOG,ENOG		7 transmembrane receptor (rhodopsin family)	1.00E-10	74.7	Bilateria		0			K04195,K05266	map04020,map04080,map04971
	[INTERPRO, BLASTED, MAPPED, ANNOTATED]	TRINITY_DN10228_c0_g1_i5	post-GPI attachment to proteins factor 2-like isoform X2	765	1	C:GO:0000139	C:Golgi membrane			IPR019402 (PFAM); IPR039545 (PANTHER); PTHR12892:SF11 (PANTHER)	C:GO:0000139	C:Golgi membrane	ref|XP_005091174.1|PREDICTED: post-GPI attachment to proteins factor 2-like isoform X2 [Aplysia californica]	XP_005091174	3.72657E-75	63.1578947368421	237.269	KOG,ENOG	PGAP2	GPI anchor biosynthetic process	4.60E-55	221.5	Bilateria		7	C:GO:0016021; C:GO:0000139; P:GO:0015031; F:GO:0005215; C:GO:0005789; P:GO:0015833; P:GO:0006506	P:peptide transport; P:GPI anchor biosynthetic process; P:protein transport; C:integral component of membrane; C:Golgi membrane; F:transporter activity; C:endoplasmic reticulum membrane
	[INTERPRO, BLASTED, ANNOTATED]	TRINITY_DN10229_c0_g2_i1	ankyrin repeat and fibronectin type-III domain-containing protein 1 isoform X1	3564	2	P:GO:0007165; F:GO:0005515	P:signal transduction; F:protein binding			G3DSA:3.10.20.90 (GENE3D); IPR000159 (PFAM); IPR013783 (G3DSA:2.60.40.GENE3D); PF13637 (PFAM); IPR003961 (PFAM); IPR036770 (G3DSA:1.25.40.GENE3D); mobidb-lite (MOBIDB_LITE); mobidb-lite (MOBIDB_LITE); mobidb-lite (MOBIDB_LITE); mobidb-lite (MOBIDB_LITE); mobidb-lite (MOBIDB_LITE); mobidb-lite (MOBIDB_LITE); mobidb-lite (MOBIDB_LITE); mobidb-lite (MOBIDB_LITE); mobidb-lite (MOBIDB_LITE); IPR039269…	P:GO:0007165; F:GO:0005515	P:signal transduction; F:protein binding	ref|XP_021361614.1|ankyrin repeat and fibronectin type-III domain-containing protein 1-like isoform X1 [Mizuhopecten yessoensis]	XP_021361614	0.0	70.08333333333333	1170.61	KOG,ENOG	ANKFN1	Fibronectin type 3 domain	2.20E-240	839.3	Bilateria		10	C:GO:0005819; P:GO:0055059; P:GO:0061172; P:GO:0098722; F:GO:0050811; P:GO:0072089; C:GO:0005813; P:GO:0036445; P:GO:0045938; P:GO:0000132	P:stem cell proliferation; P:regulation of establishment of bipolar cell polarity; C:centrosome; P:positive regulation of circadian sleep/wake cycle, sleep; C:spindle; F:GABA receptor binding; P:asymmetric stem cell division; P:asymmetric neuroblast division; P:neuronal stem cell division; P:establishment of mitotic spindle orientation
	[INTERPRO, BLASTED, MAPPED, ANNOTATED]	TRINITY_DN10231_c0_g1_i2	RecName: Full=Tereporin-Ca1; AltName: Full=Actinoporin-like protein	729	5	P:GO:0006812; P:GO:0046931; P:GO:0052331; F:GO:0015267; C:GO:0046930	P:cation transport; P:pore complex assembly; P:hemolysis in other organism involved in symbiotic interaction; F:channel activity; C:pore complex	EC:7	Translocases	IPR009104 (PFAM); IPR015926 (G3DSA:2.60.270.GENE3D); PTHR40388 (PANTHER); IPR015926 (SUPERFAMILY)	P:GO:0006812; P:GO:0046931; P:GO:0052331; F:GO:0015267; C:GO:0046930	P:cation transport; P:pore complex assembly; P:hemolysis in other organism involved in symbiotic interaction; F:channel activity; C:pore complex	gb|QFQ61165.1|conoporin [Conus magus]	QFQ61165	1.21504E-50	60.824742268041234	173.711	ENOG		Cytolysin Src-1-like	1.10E-7	63.9	Vertebrata		0
	[INTERPRO, BLASTED, MAPPED, ANNOTATED]	TRINITY_DN10233_c0_g1_i7	fas-binding factor 1-like	309	1	P:GO:0009987	P:cellular process			mobidb-lite (MOBIDB_LITE)	no GO terms	no GO terms	ref|XP_034313138.1|LOW QUALITY PROTEIN: fas-binding factor 1 homolog [Crassostrea gigas]	XP_034313138	4.48109E-18	82.02247191011236	86.2705	ENOG	FBF1	establishment of epithelial cell polarity	7.30E-3	46.2	Bilateria		9	C:GO:0000922; C:GO:0097539; P:GO:0043297; P:GO:0097711; C:GO:0005813; C:GO:0005814; P:GO:0090162; C:GO:0005829; C:GO:0030054	C:centriole; C:spindle pole; P:apical junction assembly; C:centrosome; P:establishment of epithelial cell polarity; P:ciliary basal body-plasma membrane docking; C:cell junction; C:ciliary transition fiber; C:cytosol	K16471
	[INTERPRO, BLASTED]	TRINITY_DN102367_c0_g1_i1	collagen alpha-3(VI) chain-like isoform X2	1134						PR00453 (PRINTS); IPR036465 (G3DSA:3.40.50.GENE3D); G3DSA:2.10.60.10 (GENE3D); IPR002035 (PFAM); PTHR22588 (PANTHER); IPR002035 (PROSITE_PROFILES); IPR036465 (SUPERFAMILY); SSF57302 (SUPERFAMILY)	no GO terms	no GO terms	ref|XP_021367855.1|collagen alpha-3(VI) chain-like isoform X2 [Mizuhopecten yessoensis]	XP_021367855	7.45303E-29	57.95454545454545	127.487	KOG,ENOG		biological adhesion	6.60E-23	115.2	Bilateria		0			K06238	map04151,map04510,map04512,map04974,map05165
	[INTERPRO, BLASTED, MAPPED]	TRINITY_DN102399_c0_g1_i2	hypothetical protein pdam_00020392	462	2	C:GO:0005634; C:GO:0048188	C:nucleus; C:Set1C/COMPASS complex			no IPS match	no IPS match	no IPS match	gb|RMX56063.1|hypothetical protein pdam_00020392 [Pocillopora damicornis]	RMX56063	6.65808E-8	40.93567251461988	59.3066	KOG,ENOG		Mab-21	6.20E-1	40.8	Metazoa		0
	[INTERPRO, BLASTED, ANNOTATED]	TRINITY_DN10239_c0_g1_i2	fibropellin-1 isoform X40	3135	1	F:GO:0005509	F:calcium ion binding			PR00010 (PRINTS); G3DSA:2.10.25.10 (GENE3D); G3DSA:2.10.25.10 (GENE3D); G3DSA:2.10.25.10 (GENE3D); IPR001881 (PFAM); G3DSA:2.10.25.10 (GENE3D); G3DSA:2.10.25.10 (GENE3D); PTHR22804:SF47 (PANTHER); PTHR22804 (PANTHER); PTHR22804 (PANTHER); PTHR22804:SF47 (PANTHER); PTHR22804:SF47 (PANTHER); PTHR22804 (PANTHER); PTHR22804 (PANTHER); PTHR22804:SF47 (PANTHER); IPR000742 (PROSITE_PROFILES); IPR000742 …	F:GO:0005509	F:calcium ion binding	ref|XP_032222278.1|fibropellin-1 isoform X40 [Nematostella vectensis]	XP_032222278	3.93855E-164	66.96428571428571	520.776	KOG,ENOG	CRB1	crumbs homolog 1	1.90E-6	62	Rodentia		7	P:GO:0042462; C:GO:0005886; C:GO:0005912; C:GO:0005902; P:GO:0007009; C:GO:0001917; C:GO:0032991	C:adherens junction; P:eye photoreceptor cell development; C:protein-containing complex; C:microvillus; P:plasma membrane organization; C:photoreceptor inner segment; C:plasma membrane	K16681	map04390,map04391
	[INTERPRO, BLASTED]	TRINITY_DN102446_c0_g1_i8	uncharacterized protein LOC111947977	624						IPR000477 (PFAM); PTHR47027:SF11 (PANTHER); PTHR47027 (PANTHER); IPR043502 (SUPERFAMILY)	no GO terms	no GO terms	ref|XP_023814791.1|uncharacterized protein LOC111947977 [Oryzias latipes]	XP_023814791	2.81518E-39	67.34693877551021	151.754	KOG,ENOG		protein phosphatase regulator activity	9.20E-22	110.5	Bilateria		0
	[INTERPRO, BLASTED, MAPPED, ANNOTATED]	TRINITY_DN10247_c0_g1_i13	cadherin-87A isoform X1	957	3	P:GO:0007156; F:GO:0005509; C:GO:0016020	P:homophilic cell adhesion via plasma membrane adhesion molecules; F:calcium ion binding; C:membrane			IPR002126 (PRINTS); G3DSA:2.60.40.60 (GENE3D); IPR002126 (PFAM); G3DSA:2.60.40.60 (GENE3D); G3DSA:2.60.40.60 (GENE3D); PTHR24026 (PANTHER); IPR002126 (PROSITE_PROFILES); IPR002126 (PROSITE_PROFILES); IPR002126 (PROSITE_PROFILES); cd11304 (CDD); cd11304 (CDD); cd11304 (CDD); IPR015919 (SUPERFAMILY); IPR015919 (SUPERFAMILY); IPR015919 (SUPERFAMILY)	P:GO:0007156; F:GO:0005509; C:GO:0016020	P:homophilic cell adhesion via plasma membrane adhesion molecules; F:calcium ion binding; C:membrane	ref|XP_012175263.1|cadherin-87A isoform X1 [Bombus terrestris]	XP_012175263	2.49237E-29	49.23076923076923	127.487	KOG,ENOG		Cadherin repeats.	4.40E-15	89	Hymenoptera		4	P:GO:0044331; C:GO:0005887; P:GO:0016339; F:GO:0005509	C:integral component of plasma membrane; F:calcium ion binding; P:calcium-dependent cell-cell adhesion via plasma membrane cell adhesion molecules; P:cell-cell adhesion mediated by cadherin
	[INTERPRO, BLASTED, MAPPED, ANNOTATED]	TRINITY_DN10247_c0_g1_i15	cadherin-87A isoform X2	1062	3	P:GO:0007156; F:GO:0005509; C:GO:0016020	P:homophilic cell adhesion via plasma membrane adhesion molecules; F:calcium ion binding; C:membrane			IPR002126 (PRINTS); G3DSA:2.60.40.60 (GENE3D); G3DSA:2.60.40.60 (GENE3D); IPR002126 (PFAM); G3DSA:2.60.40.60 (GENE3D); IPR039808 (PANTHER); IPR002126 (PROSITE_PROFILES); IPR002126 (PROSITE_PROFILES); IPR002126 (PROSITE_PROFILES); cd11304 (CDD); cd11304 (CDD); cd11304 (CDD); IPR015919 (SUPERFAMILY); IPR015919 (SUPERFAMILY); IPR015919 (SUPERFAMILY)	P:GO:0007156; P:GO:0098609; F:GO:0005509; C:GO:0016020	P:homophilic cell adhesion via plasma membrane adhesion molecules; P:cell-cell adhesion; F:calcium ion binding; C:membrane	ref|XP_012175264.1|cadherin-87A isoform X2 [Bombus terrestris]	XP_012175264	2.39022E-29	49.25373134328358	128.642	KOG,ENOG		Cadherin repeats.	6.90E-17	95.1	Hymenoptera		4	P:GO:0044331; C:GO:0005887; P:GO:0016339; F:GO:0005509	C:integral component of plasma membrane; F:calcium ion binding; P:calcium-dependent cell-cell adhesion via plasma membrane cell adhesion molecules; P:cell-cell adhesion mediated by cadherin
	[INTERPRO, BLASTED, MAPPED, ANNOTATED]	TRINITY_DN10247_c0_g1_i5	predicted protein	1902	3	P:GO:0007156; F:GO:0005509; C:GO:0016020	P:homophilic cell adhesion via plasma membrane adhesion molecules; F:calcium ion binding; C:membrane			IPR002126 (PRINTS); G3DSA:2.60.40.60 (GENE3D); G3DSA:2.60.40.60 (GENE3D); G3DSA:2.60.40.60 (GENE3D); G3DSA:2.60.40.60 (GENE3D); IPR002126 (PFAM); G3DSA:2.60.40.60 (GENE3D); G3DSA:2.60.40.60 (GENE3D); PTHR24026 (PANTHER); IPR002126 (PROSITE_PROFILES); IPR002126 (PROSITE_PROFILES); IPR002126 (PROSITE_PROFILES); IPR002126 (PROSITE_PROFILES); IPR002126 (PROSITE_PROFILES); IPR002126 (PROSITE_PROFILES)…	P:GO:0007156; F:GO:0005509; C:GO:0016020	P:homophilic cell adhesion via plasma membrane adhesion molecules; F:calcium ion binding; C:membrane	ref|XP_031568386.1|cadherin-23-like [Actinia tenebrosa]	XP_031568386	7.44422E-49	51.320132013201324	194.126	KOG,ENOG		homophilic cell adhesion via plasma membrane adhesion molecules	5.00E-34	152.9	Metazoa		0
	[INTERPRO, BLASTED, MAPPED, ANNOTATED]	TRINITY_DN10247_c0_g1_i7	cadherin-87A isoform X2	1062	3	P:GO:0007156; F:GO:0005509; C:GO:0016020	P:homophilic cell adhesion via plasma membrane adhesion molecules; F:calcium ion binding; C:membrane			IPR002126 (PRINTS); G3DSA:2.60.40.60 (GENE3D); G3DSA:2.60.40.60 (GENE3D); IPR002126 (PFAM); G3DSA:2.60.40.60 (GENE3D); IPR039808 (PANTHER); IPR002126 (PROSITE_PROFILES); IPR002126 (PROSITE_PROFILES); IPR002126 (PROSITE_PROFILES); cd11304 (CDD); cd11304 (CDD); cd11304 (CDD); IPR015919 (SUPERFAMILY); IPR015919 (SUPERFAMILY); IPR015919 (SUPERFAMILY)	P:GO:0007156; P:GO:0098609; F:GO:0005509; C:GO:0016020	P:homophilic cell adhesion via plasma membrane adhesion molecules; P:cell-cell adhesion; F:calcium ion binding; C:membrane	ref|XP_012175264.1|cadherin-87A isoform X2 [Bombus terrestris]	XP_012175264	2.39022E-29	49.25373134328358	128.642	KOG,ENOG		Cadherin repeats.	6.90E-17	95.1	Hymenoptera		4	P:GO:0044331; C:GO:0005887; P:GO:0016339; F:GO:0005509	C:integral component of plasma membrane; F:calcium ion binding; P:calcium-dependent cell-cell adhesion via plasma membrane cell adhesion molecules; P:cell-cell adhesion mediated by cadherin
	[INTERPRO, BLASTED, MAPPED, ANNOTATED]	TRINITY_DN10247_c0_g1_i8	cadherin-87A isoform X1	957	3	P:GO:0007156; F:GO:0005509; C:GO:0016020	P:homophilic cell adhesion via plasma membrane adhesion molecules; F:calcium ion binding; C:membrane			IPR002126 (PRINTS); G3DSA:2.60.40.60 (GENE3D); G3DSA:2.60.40.60 (GENE3D); IPR002126 (PFAM); G3DSA:2.60.40.60 (GENE3D); PTHR24026 (PANTHER); PTHR24026:SF108 (PANTHER); IPR002126 (PROSITE_PROFILES); IPR002126 (PROSITE_PROFILES); IPR002126 (PROSITE_PROFILES); cd11304 (CDD); cd11304 (CDD); cd11304 (CDD); IPR015919 (SUPERFAMILY); IPR015919 (SUPERFAMILY); IPR015919 (SUPERFAMILY)	P:GO:0007156; F:GO:0005509; C:GO:0016020	P:homophilic cell adhesion via plasma membrane adhesion molecules; F:calcium ion binding; C:membrane	ref|XP_031568386.1|cadherin-23-like [Actinia tenebrosa]	XP_031568386	1.19286E-27	56.52173913043478	122.479	KOG,ENOG	FAT4	FAT atypical cadherin 4	9.20E-13	81.3	Cetartiodactyla		16	P:GO:0035329; P:GO:0007157; P:GO:0008543; P:GO:0003007; P:GO:0007009; P:GO:0043931; P:GO:0007219; C:GO:0045177; P:GO:0072307; P:GO:0021987; P:GO:0001658; P:GO:0072215; P:GO:0001736; P:GO:0072137; P:GO:0060122; P:GO:0048565	P:ossification involved in bone maturation; P:Notch signaling pathway; P:digestive tract development; P:cerebral cortex development; P:establishment of planar polarity; P:hippo signaling; P:fibroblast growth factor receptor signaling pathway; P:regulation of metanephros development; P:regulation of metanephric nephron tubule epithelial cell differentiation; P:plasma membrane organization; P:branc…	K16669	map04391,map04392
	[INTERPRO, BLASTED, MAPPED, ANNOTATED]	TRINITY_DN10247_c0_g1_i9	cadherin-87A isoform X1	957	3	P:GO:0007156; F:GO:0005509; C:GO:0016020	P:homophilic cell adhesion via plasma membrane adhesion molecules; F:calcium ion binding; C:membrane			IPR002126 (PRINTS); G3DSA:2.60.40.60 (GENE3D); IPR002126 (PFAM); G3DSA:2.60.40.60 (GENE3D); G3DSA:2.60.40.60 (GENE3D); PTHR24026 (PANTHER); IPR002126 (PROSITE_PROFILES); IPR002126 (PROSITE_PROFILES); IPR002126 (PROSITE_PROFILES); cd11304 (CDD); cd11304 (CDD); cd11304 (CDD); IPR015919 (SUPERFAMILY); IPR015919 (SUPERFAMILY); IPR015919 (SUPERFAMILY)	P:GO:0007156; F:GO:0005509; C:GO:0016020	P:homophilic cell adhesion via plasma membrane adhesion molecules; F:calcium ion binding; C:membrane	ref|XP_012175263.1|cadherin-87A isoform X1 [Bombus terrestris]	XP_012175263	2.49237E-29	49.23076923076923	127.487	KOG,ENOG		Cadherin repeats.	4.40E-15	89	Hymenoptera		4	P:GO:0044331; C:GO:0005887; P:GO:0016339; F:GO:0005509	C:integral component of plasma membrane; F:calcium ion binding; P:calcium-dependent cell-cell adhesion via plasma membrane cell adhesion molecules; P:cell-cell adhesion mediated by cadherin
	[INTERPRO, BLASTED, MAPPED]	TRINITY_DN102493_c0_g3_i1	carbohydrate sulfotransferase 1	810	4	F:GO:0008146; F:GO:0016740; C:GO:0016020; C:GO:0016021	F:sulfotransferase activity; F:transferase activity; C:membrane; C:integral component of membrane			PF13469 (PFAM); G3DSA:3.40.50.300 (GENE3D); PTHR10704 (PANTHER); IPR027417 (SUPERFAMILY)	no GO terms	no GO terms	ref|XP_012944711.1|PREDICTED: carbohydrate sulfotransferase 4-like [Aplysia californica]	XP_012944711	1.52272E-21	46.81818181818182	100.908	ENOG		Sulfotransferase family	5.40E-14	85.1	Paraneoptera		3	C:GO:0016021; P:GO:0006790; F:GO:0001517	P:sulfur compound metabolic process; C:integral component of membrane; F:N-acetylglucosamine 6-O-sulfotransferase activity
	[INTERPRO, BLASTED, MAPPED, ANNOTATED]	TRINITY_DN10252_c0_g1_i10	ubiquitin carboxyl-terminal hydrolase 40 isoform X3	1338	2	P:GO:0016579; F:GO:0004843	P:protein deubiquitination; F:thiol-dependent deubiquitinase	EC:3.4.19.12	Ubiquitinyl hydrolase 1	IPR001394 (PFAM); G3DSA:3.90.70.10 (GENE3D); G3DSA:3.90.70.10 (GENE3D); mobidb-lite (MOBIDB_LITE); mobidb-lite (MOBIDB_LITE); PTHR24006:SF702 (PANTHER); PTHR24006 (PANTHER); IPR028889 (PROSITE_PROFILES); IPR038765 (SUPERFAMILY)	P:GO:0016579; F:GO:0004843	P:protein deubiquitination; F:thiol-dependent deubiquitinase	ref|XP_013405600.1|ubiquitin carboxyl-terminal hydrolase 40 isoform X3 [Lingula anatina]	XP_013405600	2.97432E-121	66.51053864168618	390.193	COG,KOG,ENOG	USP40	ubiquitin-like protein-specific protease activity	2.40E-88	332.8	Chordata	EC:3.4.19.12	0			K11869
	[INTERPRO, BLASTED, MAPPED, ANNOTATED]	TRINITY_DN10252_c0_g1_i12	ubiquitin carboxyl-terminal hydrolase 40 isoform X1	3045	2	P:GO:0016579; F:GO:0004843	P:protein deubiquitination; F:thiol-dependent deubiquitinase	EC:3.4.19.12	Ubiquitinyl hydrolase 1	G3DSA:3.90.70.10 (GENE3D); IPR001394 (PFAM); mobidb-lite (MOBIDB_LITE); mobidb-lite (MOBIDB_LITE); IPR028889 (PROSITE_PROFILES); cd02257 (CDD); IPR038765 (SUPERFAMILY)	P:GO:0016579; F:GO:0004843	P:protein deubiquitination; F:thiol-dependent deubiquitinase	ref|XP_013405599.1|ubiquitin carboxyl-terminal hydrolase 40 isoform X1 [Lingula anatina]	XP_013405599	0.0	60.797665369649806	731.865	COG,KOG,ENOG	USP40	ubiquitin-like protein-specific protease activity	7.40E-149	535	Chordata	EC:3.4.19.12	0			K11869
	[INTERPRO, BLASTED, MAPPED, ANNOTATED]	TRINITY_DN10252_c0_g1_i18	ubiquitin carboxyl-terminal hydrolase 40 isoform X3	1842	2	P:GO:0016579; F:GO:0004843	P:protein deubiquitination; F:thiol-dependent deubiquitinase	EC:3.4.19.12	Ubiquitinyl hydrolase 1	G3DSA:3.90.70.10 (GENE3D); IPR001394 (PFAM); mobidb-lite (MOBIDB_LITE); mobidb-lite (MOBIDB_LITE); mobidb-lite (MOBIDB_LITE); PTHR24006:SF702 (PANTHER); PTHR24006 (PANTHER); PTHR24006 (PANTHER); PTHR24006:SF702 (PANTHER); IPR028889 (PROSITE_PROFILES); IPR038765 (SUPERFAMILY)	P:GO:0016579; F:GO:0004843	P:protein deubiquitination; F:thiol-dependent deubiquitinase	ref|XP_013405600.1|ubiquitin carboxyl-terminal hydrolase 40 isoform X3 [Lingula anatina]	XP_013405600	0.0	69.55810147299509	607.446	COG,KOG,ENOG	USP40	ubiquitin-like protein-specific protease activity	1.80E-150	539.7	Bilateria	EC:3.4.19.12	0			K11869
	[INTERPRO, BLASTED, MAPPED, ANNOTATED]	TRINITY_DN10252_c0_g1_i5	ubiquitin carboxyl-terminal hydrolase 40-like	600	2	P:GO:0016579; F:GO:0004843	P:protein deubiquitination; F:thiol-dependent deubiquitinase	EC:3.4.19.12	Ubiquitinyl hydrolase 1	IPR001394 (PFAM); G3DSA:3.90.70.10 (GENE3D); mobidb-lite (MOBIDB_LITE); PTHR24006 (PANTHER); PTHR24006:SF702 (PANTHER); IPR028889 (PROSITE_PROFILES); IPR038765 (SUPERFAMILY)	P:GO:0016579; F:GO:0004843	P:protein deubiquitination; F:thiol-dependent deubiquitinase	ref|XP_033761704.1|ubiquitin carboxyl-terminal hydrolase 40-like [Pecten maximus]	XP_033761704	1.14624E-66	80.97826086956522	229.95	COG,KOG,ENOG	USP40	ubiquitin-like protein-specific protease activity	2.00E-58	232.3	Bilateria	EC:3.4.19.12	0			K11869
	[INTERPRO, BLASTED]	TRINITY_DN10252_c0_g1_i9	ubiquitin carboxyl-terminal hydrolase 40-like	1716						no IPS match	no IPS match	no IPS match	ref|XP_022306322.1|ubiquitin carboxyl-terminal hydrolase 40-like [Crassostrea virginica]	XP_022306322	1.09365E-124	62.65060240963855	403.675	COG,KOG		ubiquitinyl hydrolase activity	2.20E-73	283.5	Eukaryota	EC:3.4.19.12	0			K11840,K11853,K11869
	[INTERPRO, BLASTED, MAPPED]	TRINITY_DN102536_c0_g2_i1	golgin IMH1	357	2	C:GO:0016020; C:GO:0016021	C:membrane; C:integral component of membrane			no IPS match	no IPS match	no IPS match	dbj|GAA39907.2|golgin IMH1 [Clonorchis sinensis]	GAA39907	7.36219E-19	62.03703703703704	89.3521	COG,KOG		Ran GTPase binding	5.80E-2	43.9	Eukaryota		0			K08582,K14296,K20282	map03013
	[INTERPRO, BLASTED]	TRINITY_DN10257_c0_g1_i11	multiple C2 and transmembrane domain-containing protein 1-like isoform X6	2742						IPR000008 (PRINTS); IPR035892 (G3DSA:2.60.40.GENE3D); IPR000008 (PFAM); IPR035892 (G3DSA:2.60.40.GENE3D); IPR013583 (PFAM); mobidb-lite (MOBIDB_LITE); mobidb-lite (MOBIDB_LITE); mobidb-lite (MOBIDB_LITE); mobidb-lite (MOBIDB_LITE); mobidb-lite (MOBIDB_LITE); mobidb-lite (MOBIDB_LITE); PTHR45911 (PANTHER); PTHR45911:SF1 (PANTHER); IPR000008 (PROSITE_PROFILES); IPR000008 (PROSITE_PROFILES); IPR0000…	no GO terms	no GO terms	ref|XP_033749605.1|multiple C2 and transmembrane domain-containing protein 1-like isoform X6 [Pecten maximus]	XP_033749605	0.0	77.67857142857143	969.918	KOG,ENOG	MCTP2	calcium ion binding	5.70E-241	840.9	Bilateria		14	C:GO:0016021; P:GO:1902883; P:GO:0045806; P:GO:0046928; F:GO:0005509; C:GO:0030672; P:GO:0019722; C:GO:0005654; P:GO:0060341; C:GO:0005789; P:GO:0048168; P:GO:0030336; C:GO:0005829; C:GO:0055037	P:regulation of cellular localization; P:calcium-mediated signaling; P:negative regulation of endocytosis; C:endoplasmic reticulum membrane; C:cytosol; P:regulation of neurotransmitter secretion; P:regulation of neuronal synaptic plasticity; F:calcium ion binding; P:negative regulation of response to oxidative stress; C:synaptic vesicle membrane; C:integral component of membrane; C:recycling endo…
	[INTERPRO, BLASTED]	TRINITY_DN10257_c0_g1_i3	multiple C2 and transmembrane domain-containing protein 1-like isoform X5	675						IPR000008 (PRINTS); IPR000008 (PFAM); IPR035892 (G3DSA:2.60.40.GENE3D); PTHR45911 (PANTHER); PTHR45911:SF1 (PANTHER); IPR000008 (PROSITE_PROFILES); cd08377 (CDD); IPR035892 (SUPERFAMILY)	no GO terms	no GO terms	ref|XP_033749604.1|multiple C2 and transmembrane domain-containing protein 1-like isoform X5 [Pecten maximus]	XP_033749604	9.70576E-122	90.04524886877829	369.392	KOG,ENOG	MCTP2	calcium ion binding	2.90E-78	298.1	Bilateria		14	C:GO:0016021; P:GO:1902883; P:GO:0045806; P:GO:0046928; F:GO:0005509; C:GO:0030672; P:GO:0019722; C:GO:0005654; P:GO:0060341; C:GO:0005789; P:GO:0048168; P:GO:0030336; C:GO:0005829; C:GO:0055037	P:regulation of cellular localization; P:calcium-mediated signaling; P:negative regulation of endocytosis; C:endoplasmic reticulum membrane; C:cytosol; P:regulation of neurotransmitter secretion; P:regulation of neuronal synaptic plasticity; F:calcium ion binding; P:negative regulation of response to oxidative stress; C:synaptic vesicle membrane; C:integral component of membrane; C:recycling endo…
	[INTERPRO, BLASTED, ANNOTATED]	TRINITY_DN1025_c0_g1_i6	polycystin-1-like isoform X4	15420	3	F:GO:0005509; F:GO:0005515; C:GO:0016020	F:calcium ion binding; F:protein binding; C:membrane			IPR003915 (PRINTS); IPR001611 (PFAM); IPR032675 (G3DSA:3.80.10.GENE3D); G3DSA:2.60.60.20 (GENE3D); IPR013122 (PFAM); PF18911 (PFAM); IPR016186 (G3DSA:3.10.100.GENE3D); IPR013783 (G3DSA:2.60.40.GENE3D); IPR000601 (PFAM); IPR001024 (PFAM); IPR032675 (G3DSA:3.80.10.GENE3D); IPR013783 (G3DSA:2.60.40.GENE3D); IPR016186 (G3DSA:3.10.100.GENE3D); IPR000203 (PFAM); IPR002859 (PFAM); IPR013783 (G3DSA:2.60.…	F:GO:0005509; F:GO:0005515; C:GO:0016020	F:calcium ion binding; F:protein binding; C:membrane	ref|XP_021358980.1|polycystin-1-like isoform X4 [Mizuhopecten yessoensis]	XP_021358980	0.0	50.39353329078919	1777.3	KOG,ENOG	PKD1	metanephric distal tubule morphogenesis	0.00E0	1422.1	Bilateria		55	P:GO:0007204; P:GO:0060674; P:GO:0001502; C:GO:0002133; P:GO:0060236; P:GO:0021510; P:GO:0021915; P:GO:0035556; P:GO:0060428; P:GO:0030155; P:GO:0007156; C:GO:0060170; P:GO:0032092; P:GO:0001892; C:GO:0030660; F:GO:0019901; F:GO:0019904; P:GO:0043588; P:GO:0072237; P:GO:0048754; F:GO:0044325; C:GO:0031514; C:GO:0005887; P:GO:0050982; P:GO:0007161; C:GO:0000139; P:GO:0072287; P:GO:0007507; P:GO:00…	F:protein domain specific binding; F:ion channel binding; P:peptide transport; P:positive regulation of cyclin-dependent protein serine/threonine kinase activity; C:polycystin complex; P:establishment of cell polarity; C:lateral plasma membrane; P:regulation of proteasomal protein catabolic process; P:intracellular signal transduction; C:extracellular exosome; P:genitalia development; P:embryonic…	K04985
	[INTERPRO, BLASTED, MAPPED, ANNOTATED]	TRINITY_DN1025_c1_g1_i4	beta-galactosidase-1-like protein 2	1878	2	P:GO:0005975; F:GO:0004565	P:carbohydrate metabolic process; F:beta-galactosidase activity	EC:3.2.1.23	Beta-galactosidase	IPR001944 (PRINTS); G3DSA:2.60.120.260 (GENE3D); G3DSA:3.20.20.80 (GENE3D); IPR031330 (PFAM); G3DSA:2.60.120.260 (GENE3D); IPR026283 (PIRSF); PTHR23421:SF53 (PANTHER); IPR001944 (PANTHER); IPR017853 (SUPERFAMILY); IPR008979 (SUPERFAMILY)	P:GO:0005975; F:GO:0004553; F:GO:0004565	P:carbohydrate metabolic process; F:hydrolase activity, hydrolyzing O-glycosyl compounds; F:beta-galactosidase activity	ref|XP_033744592.1|beta-galactosidase-1-like protein 2 [Pecten maximus]	XP_033744592	0.0	69.36507936507937	700.279	COG,KOG,ENOG	GLB1L2	beta-galactosidase activity	5.20E-153	548.1	Vertebrata	EC:3.2.1.23	2	C:GO:0005773; F:GO:0004565	C:vacuole; F:beta-galactosidase activity	K12309	map00052,map00511,map00531,map00600,map00604,map01100,map04142
	[INTERPRO, BLASTED, MAPPED, ANNOTATED]	TRINITY_DN10261_c0_g1_i4	uncharacterized protein LOC117340894	2199	3	P:GO:0007156; F:GO:0005509; C:GO:0016020	P:homophilic cell adhesion via plasma membrane adhesion molecules; F:calcium ion binding; C:membrane			G3DSA:2.60.40.60 (GENE3D); G3DSA:2.60.40.60 (GENE3D); G3DSA:2.60.40.60 (GENE3D); IPR000859 (PFAM); IPR035914 (G3DSA:2.60.120.GENE3D); IPR002126 (PFAM); IPR035914 (G3DSA:2.60.120.GENE3D); PTHR24025 (PANTHER); IPR002126 (PROSITE_PROFILES); IPR002126 (PROSITE_PROFILES); IPR000859 (PROSITE_PROFILES); IPR000859 (PROSITE_PROFILES); cd11304 (CDD); cd11304 (CDD); cd11304 (CDD); IPR000859 (CDD); IPR035914…	P:GO:0007156; F:GO:0005509; C:GO:0016020	P:homophilic cell adhesion via plasma membrane adhesion molecules; F:calcium ion binding; C:membrane	ref|XP_033758565.1|uncharacterized protein LOC117340894 [Pecten maximus]	XP_033758565	9.75009E-10	43.63636363636363	71.2478	KOG,ENOG	ft	Cadherin repeats.	2.10E-7	64.7	Nematocera		27	P:GO:0032880; P:GO:0090251; F:GO:0005509; P:GO:0045317; P:GO:0007447; P:GO:0090176; P:GO:0048105; C:GO:0016327; P:GO:0008285; P:GO:0045571; P:GO:0016339; P:GO:0035332; P:GO:0045198; P:GO:0035159; P:GO:0032989; P:GO:0016336; P:GO:0035209; P:GO:0007157; P:GO:0010629; P:GO:0018149; P:GO:0044331; P:GO:0043065; P:GO:0000904; P:GO:0001737; C:GO:0005887; F:GO:0045296; P:GO:2000026	P:negative regulation of cell population proliferation; P:pupal development; P:cell morphogenesis involved in differentiation; P:cell-cell adhesion mediated by cadherin; P:negative regulation of imaginal disc growth; P:establishment of epithelial cell apical/basal polarity; C:apicolateral plasma membrane; P:protein localization involved in establishment of planar polarity; P:equator specification…	K16669	map04391,map04392
	[INTERPRO, BLASTED, MAPPED, ANNOTATED]	TRINITY_DN10265_c0_g1_i2	pancreatic lipase-related protein 2	1491	3	P:GO:0006629; F:GO:0004806; F:GO:0005515	P:lipid metabolic process; F:triglyceride lipase activity; F:protein binding	EC:3.1.1.1; EC:3.1.1.3	Carboxylesterase; Triacylglycerol lipase	IPR000734 (PRINTS); IPR013818 (PFAM); IPR029058 (G3DSA:3.40.50.GENE3D); G3DSA:2.60.60.20 (GENE3D); IPR016272 (PIRSF); PTHR11610:SF102 (PANTHER); IPR000734 (PANTHER); IPR001024 (PROSITE_PROFILES); IPR033906 (CDD); IPR029058 (SUPERFAMILY); IPR036392 (SUPERFAMILY)	P:GO:0006629; F:GO:0004806; F:GO:0005515; F:GO:0052689	P:lipid metabolic process; F:triglyceride lipase activity; F:protein binding; F:carboxylic ester hydrolase activity	ref|XP_011431904.2|pancreatic lipase-related protein 2 [Crassostrea gigas]	XP_011431904	6.11662E-124	60.042735042735046	379.793	ENOG	PNLIPRP3	Lipase	7.70E-91	341.3	Bilateria	EC:3.1.1.3	0			K14076	map00561,map01100
	[INTERPRO, BLASTED, ANNOTATED]	TRINITY_DN10266_c0_g1_i14	CMT1A duplicated region transcript 1 protein-like	3744	1	F:GO:0005515	F:protein binding			IPR020472 (PRINTS); IPR015943 (G3DSA:2.130.10.GENE3D); G3DSA:1.20.1280.50 (GENE3D); IPR001680 (PFAM); mobidb-lite (MOBIDB_LITE); mobidb-lite (MOBIDB_LITE); PTHR19872:SF7 (PANTHER); PTHR19872 (PANTHER); IPR001680 (PROSITE_PROFILES); IPR001680 (PROSITE_PROFILES); IPR001680 (PROSITE_PROFILES); IPR001680 (PROSITE_PROFILES); IPR001810 (PROSITE_PROFILES); IPR017986 (PROSITE_PROFILES); IPR001680 (PROSIT…	F:GO:0005515	F:protein binding	ref|XP_021358844.1|CMT1A duplicated region transcript 1 protein-like [Mizuhopecten yessoensis]gb|OWF47768.1|F-box/WD repeat-containing protein 10 [Mizuhopecten yessoensis]	XP_021358844, OWF47768	0.0	70.86302454473476	1331.62	KOG,ENOG	FBXW10	F-box WD repeat-containing protein	7.90E-185	654.8	Bilateria		5	P:GO:0000209; F:GO:0004842; P:GO:0043687; C:GO:0005886; C:GO:0005829	F:ubiquitin-protein transferase activity; P:protein polyubiquitination; P:post-translational protein modification; C:cytosol; C:plasma membrane	K10266,K12006
	[INTERPRO, BLASTED]	TRINITY_DN102709_c0_g1_i3	transmembrane protein 138-like	486						IPR024133 (PFAM); IPR024133 (PANTHER)	no GO terms	no GO terms	ref|XP_011429807.1|transmembrane protein 138 [Crassostrea gigas]ref|XP_011429808.1|transmembrane protein 138 [Crassostrea gigas]	XP_011429807, XP_011429808	7.39132E-66	87.4074074074074	206.068	ENOG	TMEM138	cilium assembly	1.50E-51	209.1	Bilateria		2	P:GO:0060271; C:GO:0035869	C:ciliary transition zone; P:cilium assembly
	[INTERPRO, BLASTED, MAPPED, ANNOTATED]	TRINITY_DN102723_c0_g1_i1	Dihydrolipoamide acetyltransferase component of pyruvate dehydrogenase complex	489	1	F:GO:0016746	F:acyltransferase activity	EC:2.3	Acyltransferases	IPR036625 (G3DSA:4.10.320.GENE3D); IPR004167 (PFAM); IPR023213 (G3DSA:3.30.559.GENE3D); IPR001078 (PFAM); mobidb-lite (MOBIDB_LITE); PTHR43178:SF5 (PANTHER); PTHR43178 (PANTHER); IPR004167 (PROSITE_PROFILES); SSF52777 (SUPERFAMILY); IPR036625 (SUPERFAMILY)	F:GO:0016746	F:acyltransferase activity	gb|TPP58599.1|Dihydrolipoamide acetyltransferase component of pyruvate dehydrogenase complex [Fasciola gigantica]	TPP58599	1.36485E-50	73.85620915032679	174.866	COG,KOG,ENOG		Dihydrolipoamide acetyltransferase component of pyruvate dehydrogenase complex	2.00E-24	119	Nematocera	EC:2.3.1.168	5	P:GO:0006101; P:GO:0006099; F:GO:0004147; P:GO:0016999; C:GO:0009353	P:antibiotic metabolic process; P:citrate metabolic process; C:mitochondrial oxoglutarate dehydrogenase complex; P:tricarboxylic acid cycle; F:dihydrolipoamide branched chain acyltransferase activity	K09699	map00280,map00640,map01100,map01110,map01130
	[INTERPRO, BLASTED, MAPPED, ANNOTATED]	TRINITY_DN102728_c0_g1_i1	ribosomal L27e protein	432	3	P:GO:0006412; F:GO:0003735; C:GO:0005840	P:translation; F:structural constituent of ribosome; C:ribosome			IPR001141 (PFAM); IPR038655 (G3DSA:2.30.30.GENE3D); IPR001141 (PANTHER); PTHR10497:SF11 (PANTHER); IPR041991 (CDD); IPR008991 (SUPERFAMILY)	P:GO:0006412; F:GO:0003735; C:GO:0005840	P:translation; F:structural constituent of ribosome; C:ribosome	ref|XP_009168946.1|hypothetical protein T265_05623 [Opisthorchis viverrini]gb|KER27298.1|hypothetical protein T265_05623 [Opisthorchis viverrini]gb|OON15812.1|ribosomal L27e protein [Opisthorchis viverrini]	XP_009168946, KER27298, OON15812	3.00081E-81	95.1048951048951	243.432	COG,KOG,ENOG	RPL27	ribosomal protein	1.70E-51	208.8	Bilateria		11	P:GO:0002181; C:GO:0022625; P:GO:0006364; P:GO:0000184; P:GO:0015833; P:GO:0030218; P:GO:1904044; F:GO:0003735; C:GO:0098556; P:GO:0006614; P:GO:0006413	P:response to aldosterone; F:structural constituent of ribosome; C:cytoplasmic side of rough endoplasmic reticulum membrane; P:peptide transport; P:cytoplasmic translation; C:cytosolic large ribosomal subunit; P:translational initiation; P:erythrocyte differentiation; P:nuclear-transcribed mRNA catabolic process, nonsense-mediated decay; P:SRP-dependent cotranslational protein targeting to membra…	K02901	map03010
	[INTERPRO, BLASTED, MAPPED, ANNOTATED]	TRINITY_DN102728_c0_g1_i2	ribosomal L27e protein	387	3	P:GO:0006412; F:GO:0003735; C:GO:0005840	P:translation; F:structural constituent of ribosome; C:ribosome			IPR001141 (PFAM); IPR038655 (G3DSA:2.30.30.GENE3D); PTHR10497:SF11 (PANTHER); IPR001141 (PANTHER); IPR041991 (CDD); IPR008991 (SUPERFAMILY)	P:GO:0006412; F:GO:0003735; C:GO:0005840	P:translation; F:structural constituent of ribosome; C:ribosome	ref|XP_009168946.1|hypothetical protein T265_05623 [Opisthorchis viverrini]gb|KER27298.1|hypothetical protein T265_05623 [Opisthorchis viverrini]gb|OON15812.1|ribosomal L27e protein [Opisthorchis viverrini]	XP_009168946, KER27298, OON15812	4.5666E-68	94.53125	209.534	COG,KOG,ENOG	RPL27	ribosomal protein	2.20E-45	188.3	Bilateria		11	P:GO:0002181; C:GO:0022625; P:GO:0006364; P:GO:0000184; P:GO:0015833; P:GO:0030218; P:GO:1904044; F:GO:0003735; C:GO:0098556; P:GO:0006614; P:GO:0006413	P:response to aldosterone; F:structural constituent of ribosome; C:cytoplasmic side of rough endoplasmic reticulum membrane; P:peptide transport; P:cytoplasmic translation; C:cytosolic large ribosomal subunit; P:translational initiation; P:erythrocyte differentiation; P:nuclear-transcribed mRNA catabolic process, nonsense-mediated decay; P:SRP-dependent cotranslational protein targeting to membra…	K02901	map03010
	[INTERPRO, BLASTED, ANNOTATED]	TRINITY_DN10272_c0_g1_i5	uncharacterized protein LOC111108304 isoform X4	5046	1	F:GO:0005515	F:protein binding			G3DSA:3.40.50.300 (GENE3D); IPR011990 (G3DSA:1.25.40.GENE3D); IPR007111 (PFAM); mobidb-lite (MOBIDB_LITE); mobidb-lite (MOBIDB_LITE); mobidb-lite (MOBIDB_LITE); mobidb-lite (MOBIDB_LITE); mobidb-lite (MOBIDB_LITE); mobidb-lite (MOBIDB_LITE); PTHR19860 (PANTHER); PTHR19860:SF18 (PANTHER); IPR011990 (SUPERFAMILY); IPR027417 (SUPERFAMILY)	F:GO:0005515	F:protein binding	ref|XP_022299796.1|uncharacterized protein LOC111108304 isoform X4 [Crassostrea virginica]	XP_022299796	0.0	60.02444987775061	1108.21	COG,KOG,ENOG		Domain of unknown function (DUF4062)	4.70E-217	762.3	Chordata		0
	[INTERPRO, BLASTED, ANNOTATED]	TRINITY_DN10272_c0_g1_i9	uncharacterized protein LOC111108304 isoform X3	5067	1	F:GO:0005515	F:protein binding			G3DSA:3.40.50.300 (GENE3D); IPR011990 (G3DSA:1.25.40.GENE3D); IPR007111 (PFAM); mobidb-lite (MOBIDB_LITE); mobidb-lite (MOBIDB_LITE); mobidb-lite (MOBIDB_LITE); mobidb-lite (MOBIDB_LITE); mobidb-lite (MOBIDB_LITE); mobidb-lite (MOBIDB_LITE); PTHR19860:SF18 (PANTHER); PTHR19860 (PANTHER); IPR011990 (SUPERFAMILY); IPR027417 (SUPERFAMILY)	F:GO:0005515	F:protein binding	ref|XP_022299795.1|uncharacterized protein LOC111108304 isoform X3 [Crassostrea virginica]	XP_022299795	0.0	59.95130858186245	1102.43	COG,KOG,ENOG		Domain of unknown function (DUF4062)	1.40E-216	760.8	Chordata		0
	[INTERPRO, BLASTED]	TRINITY_DN10275_c0_g1_i3	uncharacterized protein LOC110440228	330						IPR038729 (PFAM); G3DSA:3.40.50.300 (GENE3D); mobidb-lite (MOBIDB_LITE); mobidb-lite (MOBIDB_LITE); mobidb-lite (MOBIDB_LITE); cd00267 (CDD); IPR027417 (SUPERFAMILY)	no GO terms	no GO terms	ref|XP_021348498.1|uncharacterized protein LOC110440228 [Mizuhopecten yessoensis]ref|XP_021356444.1|uncharacterized protein LOC110440228 [Mizuhopecten yessoensis]	XP_021348498, XP_021356444	1.93903E-4	53.246753246753244	47.7506	COG,ENOG,arCOG	smc	Required for chromosome condensation and partitioning	2.50E-2	45.1	Methanococci		0			K03529
	[INTERPRO, BLASTED]	TRINITY_DN10275_c0_g1_i7	uncharacterized protein LOC109619193	339						IPR038729 (PFAM); G3DSA:3.40.50.300 (GENE3D); IPR027417 (SUPERFAMILY)	no GO terms	no GO terms	ref|XP_019924273.2|uncharacterized protein LOC109619193 [Crassostrea gigas]	XP_019924273	1.03252E-9	63.38028169014085	62.7734	COG,ENOG	smc	Required for chromosome condensation and partitioning	2.10E-4	52	Carnobacteriaceae		0			K03529
	[INTERPRO, BLASTED, MAPPED, ANNOTATED]	TRINITY_DN10276_c0_g1_i2	ganglioside GM2 activator	618	2	P:GO:0006689; F:GO:0008047	P:ganglioside catabolic process; F:enzyme activator activity			IPR003172 (PFAM); IPR036846 (G3DSA:2.70.220.GENE3D); IPR028996 (PANTHER); IPR036846 (SUPERFAMILY)	P:GO:0006689; F:GO:0008047	P:ganglioside catabolic process; F:enzyme activator activity	gb|PAA47792.1|hypothetical protein BOX15_Mlig004749g2, partial [Macrostomum lignano]	PAA47792	1.47765E-12	46.24277456647399	72.4034	ENOG	GM2A	Ganglioside GM2 activator	4.00E-9	68.6	Aves		14	P:GO:0007611; C:GO:0043202; P:GO:0009313; F:GO:0004563; F:GO:0030234; P:GO:0065008; P:GO:0006689; P:GO:0043312; F:GO:0030290; C:GO:0035578; C:GO:0005576; P:GO:0019915; P:GO:0050885; P:GO:0043085	P:oligosaccharide catabolic process; P:learning or memory; C:extracellular region; P:lipid storage; F:beta-N-acetylhexosaminidase activity; P:regulation of biological quality; P:neutrophil degranulation; P:ganglioside catabolic process; P:positive regulation of catalytic activity; P:neuromuscular process controlling balance; F:enzyme regulator activity; C:azurophil granule lumen; F:sphingolipid a…	K12383	map04142
	[INTERPRO, BLASTED, MAPPED, ANNOTATED]	TRINITY_DN10276_c1_g1_i3	cytochrome P450 2C31-like isoform X2	1506	4	F:GO:0004497; F:GO:0005506; F:GO:0016705; F:GO:0020037	F:monooxygenase activity; F:iron ion binding; F:oxidoreductase activity, acting on paired donors, with incorporation or reduction of molecular oxygen; F:heme binding	EC:1.14	Acting on paired donors, with incorporation or reduction of molecular oxygen. The oxygen incorporated need not be derived from O(2)	IPR002401 (PRINTS); IPR036396 (G3DSA:1.10.630.GENE3D); IPR001128 (PFAM); PTHR24289 (PANTHER); PTHR24289:SF1 (PANTHER); IPR036396 (SUPERFAMILY)	F:GO:0004497; F:GO:0005506; F:GO:0016705; F:GO:0020037	F:monooxygenase activity; F:iron ion binding; F:oxidoreductase activity, acting on paired donors, with incorporation or reduction of molecular oxygen; F:heme binding	ref|XP_034299424.1|cytochrome P450 2C31-like isoform X2 [Crassostrea gigas]ref|XP_034299425.1|cytochrome P450 2C31-like isoform X2 [Crassostrea gigas]	XP_034299424, XP_034299425	6.12018E-132	61.68421052631579	399.053	COG,KOG,ENOG		17-alpha-hydroxyprogesterone aldolase activity	1.70E-61	243.8	Opisthokonta		0
	[INTERPRO, BLASTED]	TRINITY_DN102778_c0_g1_i1	leucine-rich repeat protein SHOC-2-like	414						IPR032675 (G3DSA:3.80.10.GENE3D); mobidb-lite (MOBIDB_LITE); mobidb-lite (MOBIDB_LITE); SSF52058 (SUPERFAMILY)	no GO terms	no GO terms	ref|XP_009054320.1|hypothetical protein LOTGIDRAFT_189008 [Lottia gigantea]gb|ESO95132.1|hypothetical protein LOTGIDRAFT_189008 [Lottia gigantea]	XP_009054320, ESO95132	3.71477E-28	79.51807228915662	112.849	COG,KOG,ENOG		Leucine-rich repeats, outliers	4.00E-5	54.7	Bilateria		0
	[INTERPRO, BLASTED]	TRINITY_DN102780_c0_g1_i1	uncharacterized protein LOC117692207	468						no IPS match	no IPS match	no IPS match	ref|XP_034335327.1|uncharacterized protein LOC117692207 [Crassostrea gigas]	XP_034335327	9.46298E-51	72.25806451612904	181.415	ENOG			1.10E-27	129.8	Opisthokonta		0
	[INTERPRO, BLASTED, MAPPED, ANNOTATED]	TRINITY_DN102789_c0_g1_i1	hypothetical protein CRM22_007829	897	1	F:GO:0016791	F:phosphatase activity	EC:3.1.3	Acting on ester bonds	IPR002013 (PFAM); PTHR45662 (PANTHER); IPR002013 (PROSITE_PROFILES)	F:GO:0016791	F:phosphatase activity	gb|TGZ61771.1|hypothetical protein CRM22_007829 [Opisthorchis felineus]	TGZ61771	5.4566E-112	72.72727272727273	337.806	COG,KOG,ENOG	SACM1L	phosphatidylinositol-4-phosphate phosphatase activity	8.80E-82	310.5	Bilateria		18	C:GO:0000139; F:GO:0004438; P:GO:0006661; P:GO:0031122; P:GO:0008088; C:GO:0043025; P:GO:0046329; F:GO:0034593; C:GO:0030176; P:GO:0016199; F:GO:0043812; P:GO:0046856; P:GO:0060074; P:GO:0046664; P:GO:0001933; C:GO:0030424; C:GO:0032281; C:GO:0071683	P:phosphatidylinositol biosynthetic process; P:axon midline choice point recognition; C:integral component of endoplasmic reticulum membrane; P:cytoplasmic microtubule organization; F:phosphatidylinositol bisphosphate phosphatase activity; F:phosphatidylinositol-4-phosphate phosphatase activity; P:negative regulation of JNK cascade; C:Golgi membrane; F:phosphatidylinositol-3-phosphatase activity;…	K21797	map00562,map01100,map04070
	[INTERPRO, BLASTED]	TRINITY_DN10283_c0_g1_i2	RING finger protein 44-like isoform X1	1797						IPR013083 (G3DSA:3.30.40.GENE3D); IPR001841 (PFAM); mobidb-lite (MOBIDB_LITE); mobidb-lite (MOBIDB_LITE); mobidb-lite (MOBIDB_LITE); mobidb-lite (MOBIDB_LITE); mobidb-lite (MOBIDB_LITE); mobidb-lite (MOBIDB_LITE); mobidb-lite (MOBIDB_LITE); mobidb-lite (MOBIDB_LITE); mobidb-lite (MOBIDB_LITE); mobidb-lite (MOBIDB_LITE); PTHR46171 (PANTHER); IPR001841 (PROSITE_PROFILES); cd16472 (CDD); SSF57850 (S…	no GO terms	no GO terms	ref|XP_033755995.1|RING finger protein 44-like isoform X1 [Pecten maximus]	XP_033755995	3.26183E-128	62.5	397.127	KOG,ENOG	RNF38	Ring finger protein	1.80E-54	220.7	Bilateria	EC:2.3.2.27	11	F:GO:0061630; P:GO:0046677; F:GO:0008270; P:GO:0042493; P:GO:0048149; C:GO:0005654; P:GO:0043161; P:GO:0007616; C:GO:0036126; P:GO:0016567; P:GO:0009636	P:long-term memory; P:protein ubiquitination; P:response to toxic substance; C:sperm flagellum; P:response to antibiotic; P:behavioral response to ethanol; P:proteasome-mediated ubiquitin-dependent protein catabolic process; P:response to drug; F:zinc ion binding; F:ubiquitin protein ligase activity; C:nucleoplasm	K19041
	[INTERPRO, BLASTED, ANNOTATED]	TRINITY_DN10285_c0_g1_i5	BCL2/adenovirus E1B 19 kDa protein-interacting protein 3-like	531	3	P:GO:0043065; C:GO:0005740; C:GO:0016021	P:positive regulation of apoptotic process; C:mitochondrial envelope; C:integral component of membrane			IPR010548 (PFAM); mobidb-lite (MOBIDB_LITE); mobidb-lite (MOBIDB_LITE); mobidb-lite (MOBIDB_LITE); PTHR15186:SF5 (PANTHER); IPR010548 (PANTHER)	P:GO:0043065; C:GO:0005740; C:GO:0016021	P:positive regulation of apoptotic process; C:mitochondrial envelope; C:integral component of membrane	ref|XP_033757607.1|BCL2/adenovirus E1B 19 kDa protein-interacting protein 3-like [Pecten maximus]	XP_033757607	1.41735E-33	59.44444444444444	124.79	ENOG	BNIP3	intrinsic apoptotic signaling pathway in response to hypoxia	4.90E-8	64.7	Vertebrata		43	P:GO:0002252; P:GO:1901998; P:GO:0010637; P:GO:1903599; P:GO:0051561; P:GO:0010917; P:GO:0097345; P:GO:1990144; F:GO:0051020; P:GO:1902109; P:GO:1903715; P:GO:0043653; P:GO:0051607; P:GO:0035690; P:GO:0071279; C:GO:0005654; P:GO:0071236; P:GO:0070301; P:GO:0035694; P:GO:0048102; P:GO:0051402; C:GO:0005635; C:GO:0014069; P:GO:0050873; P:GO:0051704; P:GO:2000378; P:GO:0016239; C:GO:0031307; P:GO:00…	P:defense response to virus; C:dendrite; P:positive regulation of protein-containing complex disassembly; P:positive regulation of cardiac muscle cell apoptotic process; C:postsynaptic density; P:positive regulation of mitochondrial calcium ion concentration; P:intrinsic apoptotic signaling pathway in response to hypoxia; P:negative regulation of reactive oxygen species metabolic process; P:cellu…	K15464	map04068,map04137,map04140,map05134
	[INTERPRO, BLASTED, MAPPED]	TRINITY_DN102865_c0_g1_i1	histidine N-acetyltransferase-like	375	2	F:GO:0008080; F:GO:0016740	F:N-acetyltransferase activity; F:transferase activity			PTHR47403 (PANTHER); IPR016181 (SUPERFAMILY)	no GO terms	no GO terms	ref|XP_013380614.1|histidine N-acetyltransferase-like [Lingula anatina]	XP_013380614	1.87191E-14	59.78260869565217	76.2554	ENOG		histidine N-acetyltransferase activity	3.30E-9	67.8	Metazoa		0
	[INTERPRO, BLASTED]	TRINITY_DN102878_c0_g1_i1	F-box/WD repeat-containing protein 5-like isoform X1	1014						no IPS match	no IPS match	no IPS match	ref|XP_021340422.1|F-box/WD repeat-containing protein 5-like [Mizuhopecten yessoensis]	XP_021340422	4.60278E-13	58.25242718446602	79.337	ENOG		F-box WD repeat-containing protein	2.30E-1	43.5	Arthropoda		7	C:GO:0019005; F:GO:0005515; P:GO:0045732; P:GO:0031146; C:GO:0005622; C:GO:0080008; P:GO:0016567	P:protein ubiquitination; P:positive regulation of protein catabolic process; F:protein binding; C:intracellular anatomical structure; C:SCF ubiquitin ligase complex; P:SCF-dependent proteasomal ubiquitin-dependent protein catabolic process; C:Cul4-RING E3 ubiquitin ligase complex	K10263
	[INTERPRO, BLASTED, ANNOTATED]	TRINITY_DN102878_c0_g1_i13	F-box/WD repeat-containing protein 5-like isoform X1	1779	4	P:GO:0016567; F:GO:0005515; C:GO:0019005; C:GO:0080008	P:protein ubiquitination; F:protein binding; C:SCF ubiquitin ligase complex; C:Cul4-RING E3 ubiquitin ligase complex			G3DSA:1.20.1280.50 (GENE3D); IPR001810 (PFAM); IPR001680 (PFAM); IPR015943 (G3DSA:2.130.10.GENE3D); IPR015943 (G3DSA:2.130.10.GENE3D); IPR042508 (PANTHER); IPR001680 (PROSITE_PROFILES); IPR001810 (PROSITE_PROFILES); IPR017986 (PROSITE_PROFILES); IPR017986 (PROSITE_PROFILES); IPR036322 (SUPERFAMILY); IPR036047 (SUPERFAMILY)	P:GO:0016567; F:GO:0005515; C:GO:0019005; C:GO:0080008	P:protein ubiquitination; F:protein binding; C:SCF ubiquitin ligase complex; C:Cul4-RING E3 ubiquitin ligase complex	ref|XP_033749944.1|F-box/WD repeat-containing protein 5-like isoform X1 [Pecten maximus]ref|XP_033749945.1|F-box/WD repeat-containing protein 5-like isoform X1 [Pecten maximus]ref|XP_033749946.1|F-box/WD repeat-containing protein 5-like isoform X2 [Pecten maximus]ref|XP_033749947.1|F-box/WD repeat-containing protein 5-like isoform X1 [Pecten maximus]	XP_033749944, XP_033749945, XP_033749946, XP_033749947	6.68409E-93	49.17491749174918	305.449	ENOG		F-box WD repeat-containing protein	1.10E-51	211.5	Arthropoda		7	C:GO:0019005; F:GO:0005515; P:GO:0045732; P:GO:0031146; C:GO:0005622; C:GO:0080008; P:GO:0016567	P:protein ubiquitination; P:positive regulation of protein catabolic process; F:protein binding; C:intracellular anatomical structure; C:SCF ubiquitin ligase complex; P:SCF-dependent proteasomal ubiquitin-dependent protein catabolic process; C:Cul4-RING E3 ubiquitin ligase complex	K10263
	[INTERPRO, BLASTED, ANNOTATED]	TRINITY_DN102878_c0_g1_i8	F-box/WD repeat-containing protein 5-like isoform X1	561	4	P:GO:0016567; F:GO:0005515; C:GO:0019005; C:GO:0080008	P:protein ubiquitination; F:protein binding; C:SCF ubiquitin ligase complex; C:Cul4-RING E3 ubiquitin ligase complex			IPR015943 (G3DSA:2.130.10.GENE3D); G3DSA:1.20.1280.50 (GENE3D); IPR001810 (PFAM); IPR042508 (PANTHER); IPR001680 (PROSITE_PROFILES); IPR001810 (PROSITE_PROFILES); IPR017986 (PROSITE_PROFILES); IPR036047 (SUPERFAMILY); IPR036322 (SUPERFAMILY)	P:GO:0016567; F:GO:0005515; C:GO:0019005; C:GO:0080008	P:protein ubiquitination; F:protein binding; C:SCF ubiquitin ligase complex; C:Cul4-RING E3 ubiquitin ligase complex	ref|XP_033749944.1|F-box/WD repeat-containing protein 5-like isoform X1 [Pecten maximus]ref|XP_033749945.1|F-box/WD repeat-containing protein 5-like isoform X1 [Pecten maximus]ref|XP_033749946.1|F-box/WD repeat-containing protein 5-like isoform X2 [Pecten maximus]ref|XP_033749947.1|F-box/WD repeat-containing protein 5-like isoform X1 [Pecten maximus]	XP_033749944, XP_033749945, XP_033749946, XP_033749947	5.68023E-44	61.142857142857146	162.155	ENOG		F-box WD repeat-containing protein	1.10E-29	136.7	Arthropoda		7	C:GO:0019005; F:GO:0005515; P:GO:0045732; P:GO:0031146; C:GO:0005622; C:GO:0080008; P:GO:0016567	P:protein ubiquitination; P:positive regulation of protein catabolic process; F:protein binding; C:intracellular anatomical structure; C:SCF ubiquitin ligase complex; P:SCF-dependent proteasomal ubiquitin-dependent protein catabolic process; C:Cul4-RING E3 ubiquitin ligase complex	K10263
	[INTERPRO, BLASTED, MAPPED]	TRINITY_DN10287_c0_g1_i4	PREDICTED: uncharacterized protein LOC106079615	1404	2	C:GO:0016020; C:GO:0016021	C:membrane; C:integral component of membrane			IPR007829 (PFAM); mobidb-lite (MOBIDB_LITE); mobidb-lite (MOBIDB_LITE); mobidb-lite (MOBIDB_LITE); mobidb-lite (MOBIDB_LITE); PTHR21016:SF1 (PANTHER); PTHR21016 (PANTHER); PTHR21016 (PANTHER); PTHR21016:SF1 (PANTHER); PTHR21016:SF1 (PANTHER); PTHR21016 (PANTHER)	no GO terms	no GO terms	ref|XP_013096261.1|PREDICTED: uncharacterized protein LOC106079615 [Biomphalaria glabrata]	XP_013096261	5.66434E-73	69.86754966887418	245.743	COG,ENOG		TM2 domain	1.60E-74	287	Bilateria		0
	[INTERPRO, BLASTED, ANNOTATED]	TRINITY_DN10289_c3_g1_i6	brain-specific angiogenesis inhibitor 1-associated protein 2-like isoform X7	1377	2	P:GO:0007009; F:GO:0005515	P:plasma membrane organization; F:protein binding			IPR027267 (G3DSA:1.20.1270.GENE3D); IPR013606 (PFAM); IPR001452 (PFAM); G3DSA:2.30.30.40 (GENE3D); mobidb-lite (MOBIDB_LITE); mobidb-lite (MOBIDB_LITE); mobidb-lite (MOBIDB_LITE); mobidb-lite (MOBIDB_LITE); IPR027681 (PANTHER); IPR001452 (PROSITE_PROFILES); IPR013606 (PROSITE_PROFILES); IPR027267 (SUPERFAMILY); IPR036028 (SUPERFAMILY)	P:GO:0007009; F:GO:0005515	P:plasma membrane organization; F:protein binding	ref|XP_033742575.1|brain-specific angiogenesis inhibitor 1-associated protein 2-like isoform X7 [Pecten maximus]	XP_033742575	1.38328E-146	69.95515695067265	433.335	KOG,ENOG		IRSp53/MIM homology domain	8.50E-52	211.5	Lepidoptera		11	C:GO:0015629; F:GO:0005543; P:GO:0030838; P:GO:0061024; P:GO:0008286; P:GO:2000251; P:GO:0051017; F:GO:0043168; P:GO:0051764; C:GO:0005829; P:GO:0046847	P:actin filament bundle assembly; C:actin cytoskeleton; P:membrane organization; P:positive regulation of actin cytoskeleton reorganization; F:anion binding; P:actin crosslink formation; P:positive regulation of actin filament polymerization; F:phospholipid binding; P:insulin receptor signaling pathway; P:filopodium assembly; C:cytosol	K05627	map04520,map04810
	[INTERPRO, NO-BLAST, ANNOTATED]	TRINITY_DN1028_c0_g1_i11	---NA---	1281	1	F:GO:0003676	F:nucleic acid binding			IPR036397 (G3DSA:3.30.420.GENE3D); mobidb-lite (MOBIDB_LITE); mobidb-lite (MOBIDB_LITE); mobidb-lite (MOBIDB_LITE); mobidb-lite (MOBIDB_LITE); IPR012337 (SUPERFAMILY)	F:GO:0003676	F:nucleic acid binding	No Blast Hit					KOG,ENOG	egl	It is involved in the biological process described with nucleobase-containing compound metabolic process	2.50E-2	46.6	Arthropoda		9	P:GO:0007312; P:GO:0046011; P:GO:0007294; P:GO:0045450; P:GO:0051028; P:GO:0045451; F:GO:0003729; P:GO:0016325; P:GO:0007436	P:regulation of oskar mRNA translation; P:oocyte nucleus migration involved in oocyte dorsal/ventral axis specification; P:oocyte microtubule cytoskeleton organization; P:germarium-derived oocyte fate determination; P:bicoid mRNA localization; P:larval salivary gland morphogenesis; F:mRNA binding; P:pole plasm oskar mRNA localization; P:mRNA transport	K18740
	[INTERPRO, NO-BLAST, ANNOTATED]	TRINITY_DN1028_c0_g1_i6	---NA---	1281	1	F:GO:0003676	F:nucleic acid binding			IPR036397 (G3DSA:3.30.420.GENE3D); mobidb-lite (MOBIDB_LITE); mobidb-lite (MOBIDB_LITE); mobidb-lite (MOBIDB_LITE); mobidb-lite (MOBIDB_LITE); IPR012337 (SUPERFAMILY)	F:GO:0003676	F:nucleic acid binding	No Blast Hit					KOG,ENOG	egl	It is involved in the biological process described with nucleobase-containing compound metabolic process	2.50E-2	46.6	Arthropoda		9	P:GO:0007312; P:GO:0046011; P:GO:0007294; P:GO:0045450; P:GO:0051028; P:GO:0045451; F:GO:0003729; P:GO:0016325; P:GO:0007436	P:regulation of oskar mRNA translation; P:oocyte nucleus migration involved in oocyte dorsal/ventral axis specification; P:oocyte microtubule cytoskeleton organization; P:germarium-derived oocyte fate determination; P:bicoid mRNA localization; P:larval salivary gland morphogenesis; F:mRNA binding; P:pole plasm oskar mRNA localization; P:mRNA transport	K18740
	[INTERPRO, BLASTED, MAPPED, ANNOTATED]	TRINITY_DN1028_c3_g1_i1	E3 ubiquitin-protein ligase UBR5-like isoform X2	4146	2	F:GO:0003723; F:GO:0004842	F:RNA binding; F:ubiquitin-protein transferase activity	EC:2	Transferases	IPR000569 (PFAM); G3DSA:3.30.2160.10 (GENE3D); IPR002004 (PFAM); G3DSA:3.90.1750.10 (GENE3D); G3DSA:3.30.2410.10 (GENE3D); G3DSA:1.10.1900.10 (GENE3D); mobidb-lite (MOBIDB_LITE); mobidb-lite (MOBIDB_LITE); mobidb-lite (MOBIDB_LITE); mobidb-lite (MOBIDB_LITE); mobidb-lite (MOBIDB_LITE); mobidb-lite (MOBIDB_LITE); mobidb-lite (MOBIDB_LITE); mobidb-lite (MOBIDB_LITE); mobidb-lite (MOBIDB_LITE); mobi…	F:GO:0003723; F:GO:0004842	F:RNA binding; F:ubiquitin-protein transferase activity	ref|XP_033727141.1|E3 ubiquitin-protein ligase UBR5-like isoform X2 [Pecten maximus]	XP_033727141	0.0	83.76068376068376	973.0	COG,KOG,ENOG	hyd	ubiquitin-protein	2.90E-260	905.6	Insecta	EC:2.3.2.26	15	P:GO:0007446; P:GO:0007289; P:GO:0007455; P:GO:0030162; P:GO:0008585; P:GO:0007112; P:GO:0006974; F:GO:0034450; P:GO:0045879; P:GO:0048749; P:GO:0090263; P:GO:0035220; C:GO:0005634; C:GO:0005737; P:GO:0070936	P:wing disc development; P:protein K48-linked ubiquitination; P:negative regulation of smoothened signaling pathway; P:compound eye development; C:cytoplasm; P:eye-antennal disc morphogenesis; P:female gonad development; P:positive regulation of canonical Wnt signaling pathway; P:male meiosis cytokinesis; P:cellular response to DNA damage stimulus; P:spermatid nucleus differentiation; F:ubiquitin…	K10593	map04120
	[INTERPRO, BLASTED, MAPPED, ANNOTATED]	TRINITY_DN1028_c3_g1_i12	E3 ubiquitin-protein ligase UBR5-like isoform X2	9717	4	F:GO:0003723; F:GO:0004842; F:GO:0008270; F:GO:0043130	F:RNA binding; F:ubiquitin-protein transferase activity; F:zinc ion binding; F:ubiquitin binding	EC:2	Transferases	G3DSA:3.30.2160.10 (GENE3D); G3DSA:3.90.1750.10 (GENE3D); G3DSA:3.90.1750.10 (GENE3D); G3DSA:1.10.1900.10 (GENE3D); IPR002004 (PFAM); IPR024725 (PFAM); IPR009091 (G3DSA:2.130.10.GENE3D); IPR000569 (PFAM); G3DSA:1.10.8.10 (GENE3D); G3DSA:3.30.2410.10 (GENE3D); mobidb-lite (MOBIDB_LITE); mobidb-lite (MOBIDB_LITE); mobidb-lite (MOBIDB_LITE); mobidb-lite (MOBIDB_LITE); mobidb-lite (MOBIDB_LITE); mobi…	F:GO:0003723; F:GO:0004842; F:GO:0008270; F:GO:0043130	F:RNA binding; F:ubiquitin-protein transferase activity; F:zinc ion binding; F:ubiquitin binding	ref|XP_033727141.1|E3 ubiquitin-protein ligase UBR5-like isoform X2 [Pecten maximus]	XP_033727141	0.0	75.990675990676	2390.53	COG,KOG,ENOG	UBR5	negative regulation of histone ubiquitination	0.00E0	2463	Bilateria	EC:2.3.2.26	29	P:GO:0006511; P:GO:0007446; P:GO:0007289; P:GO:0002792; P:GO:1901315; P:GO:0030162; P:GO:0042307; P:GO:0045879; P:GO:0048749; C:GO:0005654; C:GO:0048471; P:GO:0008283; P:GO:0032700; C:GO:0032991; P:GO:0007455; P:GO:0010628; P:GO:0008585; P:GO:0007112; F:GO:0034450; F:GO:0019904; P:GO:0090263; P:GO:0050847; P:GO:0035220; P:GO:2001251; P:GO:0050709; P:GO:2000780; P:GO:0070936; P:GO:0031647; C:GO:00…	P:wing disc development; F:protein domain specific binding; P:progesterone receptor signaling pathway; C:perinuclear region of cytoplasm; P:cell population proliferation; P:negative regulation of smoothened signaling pathway; P:compound eye development; P:female gonad development; P:negative regulation of double-strand break repair; C:cytosol; P:positive regulation of protein import into nucleus;…	K10593	map04120
	[INTERPRO, BLASTED]	TRINITY_DN10290_c0_g1_i3	TRPL translocation defect protein 14-like	1359						IPR038727 (PFAM); G3DSA:2.40.320.10 (GENE3D); mobidb-lite (MOBIDB_LITE); mobidb-lite (MOBIDB_LITE); PTHR34932 (PANTHER); IPR033469 (SUPERFAMILY)	no GO terms	no GO terms	ref|XP_033748821.1|TRPL translocation defect protein 14-like [Pecten maximus]	XP_033748821	0.0	83.28981723237598	562.377	ENOG	unc-132	AAA domain	7.90E-143	513.8	Bilateria		10	F:GO:0005525; P:GO:0090087; F:GO:0035091; P:GO:0045494; F:GO:0070300; P:GO:0071482; P:GO:1903829; P:GO:0090316; F:GO:0032550; C:GO:0005829	P:regulation of peptide transport; P:photoreceptor cell maintenance; P:positive regulation of intracellular protein transport; F:purine ribonucleoside binding; P:positive regulation of cellular protein localization; F:GTP binding; F:phosphatidylinositol binding; P:cellular response to light stimulus; F:phosphatidic acid binding; C:cytosol
	[INTERPRO, BLASTED, MAPPED, ANNOTATED]	TRINITY_DN10290_c3_g1_i2	interleukin-17 receptor D-like	1755	1	F:GO:0030368	F:interleukin-17 receptor activity			G3DSA:3.40.50.11530 (GENE3D); IPR013568 (PFAM); mobidb-lite (MOBIDB_LITE); mobidb-lite (MOBIDB_LITE); mobidb-lite (MOBIDB_LITE); mobidb-lite (MOBIDB_LITE); IPR039465 (PANTHER); PTHR15583:SF14 (PANTHER); IPR013568 (PROSITE_PROFILES)	F:GO:0030368	F:interleukin-17 receptor activity	ref|XP_033745082.1|interleukin-17 receptor D-like [Pecten maximus]	XP_033745082	6.75224E-176	69.20152091254752	518.464	ENOG	IL17RD	interleukin-17 receptor activity	2.30E-70	273.5	Bilateria		8	P:GO:0009953; C:GO:0000139; P:GO:0019221; C:GO:0005654; C:GO:0005887; F:GO:0030368; P:GO:0000188; P:GO:0040037	C:integral component of plasma membrane; F:interleukin-17 receptor activity; P:negative regulation of fibroblast growth factor receptor signaling pathway; P:dorsal/ventral pattern formation; P:cytokine-mediated signaling pathway; P:inactivation of MAPK activity; C:Golgi membrane; C:nucleoplasm	K05167,K20683
	[INTERPRO, BLASTED, MAPPED, ANNOTATED]	TRINITY_DN10290_c5_g1_i2	dimethylaniline monooxygenase [N-oxide-forming] 5-like	1191	3	F:GO:0004499; F:GO:0050660; F:GO:0050661	F:N,N-dimethylaniline monooxygenase activity; F:flavin adenine dinucleotide binding; F:NADP binding	EC:1.14.13.8	Flavin-containing monooxygenase	IPR036188 (G3DSA:3.50.50.GENE3D); IPR020946 (PFAM); IPR036188 (G3DSA:3.50.50.GENE3D); IPR000960 (PIRSF); PTHR23023 (PANTHER); PTHR23023:SF273 (PANTHER); IPR036188 (SUPERFAMILY)	F:GO:0004499; F:GO:0050660; F:GO:0050661	F:N,N-dimethylaniline monooxygenase activity; F:flavin adenine dinucleotide binding; F:NADP binding	ref|XP_033760387.1|dimethylaniline monooxygenase [N-oxide-forming] 5-like [Pecten maximus]	XP_033760387	0.0	81.63265306122449	565.074	COG,KOG,ENOG		Flavin-binding monooxygenase-like	5.50E-124	451.1	Metazoa	EC:1.14.13.8	0			K00485	map00982,map01120
	[INTERPRO, BLASTED, MAPPED, ANNOTATED]	TRINITY_DN10290_c5_g1_i4	dimethylaniline monooxygenase [N-oxide-forming] 5-like	1563	3	F:GO:0004499; F:GO:0050660; F:GO:0050661	F:N,N-dimethylaniline monooxygenase activity; F:flavin adenine dinucleotide binding; F:NADP binding	EC:1.14.13.8	Flavin-containing monooxygenase	IPR000960 (PRINTS); IPR002257 (PRINTS); IPR000960 (PIRSF); IPR036188 (G3DSA:3.50.50.GENE3D); IPR020946 (PFAM); PTHR23023:SF273 (PANTHER); PTHR23023 (PANTHER); IPR036188 (SUPERFAMILY); IPR036188 (SUPERFAMILY)	F:GO:0004499; F:GO:0050660; F:GO:0050661	F:N,N-dimethylaniline monooxygenase activity; F:flavin adenine dinucleotide binding; F:NADP binding	ref|XP_021349815.1|dimethylaniline monooxygenase [N-oxide-forming] 5-like [Mizuhopecten yessoensis]gb|OWF52203.1|Dimethylaniline monooxygenase [N-oxide-forming] 5 [Mizuhopecten yessoensis]	XP_021349815, OWF52203	0.0	82.58317025440313	723.776	COG,KOG,ENOG		Flavin-binding monooxygenase-like	1.00E-130	473.8	Metazoa	EC:1.14.13.8	0			K00485	map00982,map01120
	[INTERPRO, BLASTED, ANNOTATED]	TRINITY_DN10291_c0_g1_i9	caskin-1-like isoform X4	2832	1	F:GO:0005515	F:protein binding			IPR013761 (G3DSA:1.10.150.GENE3D); IPR001660 (PFAM); IPR013761 (G3DSA:1.10.150.GENE3D); mobidb-lite (MOBIDB_LITE); mobidb-lite (MOBIDB_LITE); mobidb-lite (MOBIDB_LITE); mobidb-lite (MOBIDB_LITE); mobidb-lite (MOBIDB_LITE); mobidb-lite (MOBIDB_LITE); mobidb-lite (MOBIDB_LITE); mobidb-lite (MOBIDB_LITE); mobidb-lite (MOBIDB_LITE); mobidb-lite (MOBIDB_LITE); mobidb-lite (MOBIDB_LITE); mobidb-lite (M…	F:GO:0005515	F:protein binding	ref|XP_033754985.1|caskin-1-like isoform X4 [Pecten maximus]	XP_033754985	5.46607E-174	61.35831381733021	544.658	COG,KOG,ENOG	CASKIN2	CASK interacting protein	5.20E-112	412.5	Bilateria		5	C:GO:0016020; F:GO:0019904; F:GO:0042802; P:GO:0007165; C:GO:0005737	C:membrane; F:protein domain specific binding; F:identical protein binding; P:signal transduction; C:cytoplasm	K21952
	[INTERPRO, BLASTED, MAPPED]	TRINITY_DN10293_c0_g1_i2	uncharacterized protein LOC110467347	1245	2	C:GO:0016020; C:GO:0016021	C:membrane; C:integral component of membrane			PTHR35982 (PANTHER)	no GO terms	no GO terms	ref|XP_021380136.1|uncharacterized protein LOC110467347 [Mizuhopecten yessoensis]	XP_021380136	2.53153E-159	70.34313725490196	462.996	ENOG			9.80E-124	450.3	Bilateria		0
	[INTERPRO, BLASTED, MAPPED]	TRINITY_DN10293_c0_g1_i4	uncharacterized protein LOC110467347	1245	2	C:GO:0016020; C:GO:0016021	C:membrane; C:integral component of membrane			PTHR35982 (PANTHER)	no GO terms	no GO terms	ref|XP_021380136.1|uncharacterized protein LOC110467347 [Mizuhopecten yessoensis]	XP_021380136	2.53153E-159	70.34313725490196	462.996	ENOG			9.80E-124	450.3	Bilateria		0
	[INTERPRO, BLASTED]	TRINITY_DN10294_c0_g1_i6	testis-expressed protein 43	357						IPR027965 (PFAM); IPR027965 (PANTHER)	no GO terms	no GO terms	ref|XP_011432320.1|testis-expressed protein 43 [Crassostrea gigas]	XP_011432320	8.51846E-56	83.47826086956522	177.563	ENOG	TEX43	Domain of unknown function (DUF4513)	3.50E-34	151	Bilateria		0
	[INTERPRO, BLASTED, MAPPED, ANNOTATED]	TRINITY_DN10298_c0_g1_i2	transmembrane 9 superfamily member 3-like isoform X2	1749	1	C:GO:0016021	C:integral component of membrane			IPR004240 (PFAM); IPR004240 (PANTHER); PTHR10766:SF41 (PANTHER)	C:GO:0016021	C:integral component of membrane	ref|XP_025076604.1|transmembrane 9 superfamily member 3-like isoform X2 [Pomacea canaliculata]	XP_025076604	0.0	91.8825561312608	896.345	KOG,ENOG	TM9SF3	Endomembrane protein 70	3.10E-248	864.4	Bilateria		1	C:GO:0016021	C:integral component of membrane	K17087
	[INTERPRO, BLASTED]	TRINITY_DN1029_c0_g1_i7	uncharacterized protein LOC111110284	4236						mobidb-lite (MOBIDB_LITE); PTHR16155 (PANTHER)	no GO terms	no GO terms	ref|XP_022302416.1|uncharacterized protein LOC111110284 [Crassostrea virginica]	XP_022302416	0.0	54.447215295095596	680.248	COG,KOG,ENOG		Mycolic acid cyclopropane synthetase	2.60E-104	387.5	Metazoa		0
	[INTERPRO, BLASTED, ANNOTATED]	TRINITY_DN102_c0_g1_i41	F-actin-uncapping protein LRRC16A-like isoform X12	5508	6	P:GO:0030335; P:GO:0051638; P:GO:1902745; P:GO:2000813; F:GO:0005515; C:GO:0030027	P:positive regulation of cell migration; P:barbed-end actin filament uncapping; P:positive regulation of lamellipodium organization; P:negative regulation of barbed-end actin filament capping; F:protein binding; C:lamellipodium			IPR041245 (PFAM); IPR031943 (PFAM); G3DSA:6.10.140.1850 (GENE3D); IPR032675 (G3DSA:3.80.10.GENE3D); IPR001611 (PFAM); IPR011993 (G3DSA:2.30.29.GENE3D); mobidb-lite (MOBIDB_LITE); mobidb-lite (MOBIDB_LITE); mobidb-lite (MOBIDB_LITE); mobidb-lite (MOBIDB_LITE); mobidb-lite (MOBIDB_LITE); mobidb-lite (MOBIDB_LITE); mobidb-lite (MOBIDB_LITE); mobidb-lite (MOBIDB_LITE); mobidb-lite (MOBIDB_LITE); mobi…	P:GO:0030335; P:GO:0051638; P:GO:1902745; P:GO:2000813; F:GO:0005515; C:GO:0030027	P:positive regulation of cell migration; P:barbed-end actin filament uncapping; P:positive regulation of lamellipodium organization; P:negative regulation of barbed-end actin filament capping; F:protein binding; C:lamellipodium	ref|XP_021349129.1|F-actin-uncapping protein LRRC16A-like isoform X12 [Mizuhopecten yessoensis]	XP_021349129	0.0	69.46859903381643	988.408	KOG,ENOG	LRRC16A	barbed-end actin filament uncapping	5.10E-257	895.2	Bilateria		30	P:GO:1902745; P:GO:1900026; P:GO:1902667; P:GO:2000813; P:GO:0050770; C:GO:0044354; C:GO:0016607; C:GO:0031941; P:GO:0072521; P:GO:0048841; F:GO:0044877; P:GO:0098657; P:GO:0007596; P:GO:0051496; P:GO:0030032; F:GO:0032794; C:GO:0045111; P:GO:0046415; P:GO:0051639; P:GO:0035021; P:GO:0045664; C:GO:0030027; C:GO:0005886; P:GO:0031529; P:GO:0007163; P:GO:0044351; P:GO:0051638; P:GO:0030335; C:GO:00…	P:negative regulation of barbed-end actin filament capping; P:actin filament network formation; P:regulation of axon guidance; P:import into cell; C:filamentous actin; P:regulation of neuron differentiation; P:positive regulation of cell migration; P:positive regulation of substrate adhesion-dependent cell spreading; C:nuclear speck; P:negative regulation of Rac protein signal transduction; C:cyt…	K20493
	[INTERPRO, BLASTED, ANNOTATED]	TRINITY_DN102_c0_g1_i5	F-actin-uncapping protein LRRC16A-like	5544	6	P:GO:0030335; P:GO:0051638; P:GO:1902745; P:GO:2000813; F:GO:0005515; C:GO:0030027	P:positive regulation of cell migration; P:barbed-end actin filament uncapping; P:positive regulation of lamellipodium organization; P:negative regulation of barbed-end actin filament capping; F:protein binding; C:lamellipodium			IPR041245 (PFAM); IPR031943 (PFAM); IPR001611 (PFAM); IPR032675 (G3DSA:3.80.10.GENE3D); G3DSA:6.10.140.1850 (GENE3D); IPR011993 (G3DSA:2.30.29.GENE3D); mobidb-lite (MOBIDB_LITE); mobidb-lite (MOBIDB_LITE); mobidb-lite (MOBIDB_LITE); mobidb-lite (MOBIDB_LITE); mobidb-lite (MOBIDB_LITE); mobidb-lite (MOBIDB_LITE); mobidb-lite (MOBIDB_LITE); mobidb-lite (MOBIDB_LITE); mobidb-lite (MOBIDB_LITE); mobi…	P:GO:0030335; P:GO:0051638; P:GO:1902745; P:GO:2000813; F:GO:0005515; C:GO:0030027	P:positive regulation of cell migration; P:barbed-end actin filament uncapping; P:positive regulation of lamellipodium organization; P:negative regulation of barbed-end actin filament capping; F:protein binding; C:lamellipodium	ref|XP_033753668.1|F-actin-uncapping protein LRRC16A-like [Pecten maximus]	XP_033753668	0.0	72.32704402515724	991.49	KOG,ENOG	LRRC16A	barbed-end actin filament uncapping	5.20E-257	895.2	Bilateria		30	P:GO:1902745; P:GO:1900026; P:GO:1902667; P:GO:2000813; P:GO:0050770; C:GO:0044354; C:GO:0016607; C:GO:0031941; P:GO:0072521; P:GO:0048841; F:GO:0044877; P:GO:0098657; P:GO:0007596; P:GO:0051496; P:GO:0030032; F:GO:0032794; C:GO:0045111; P:GO:0046415; P:GO:0051639; P:GO:0035021; P:GO:0045664; C:GO:0030027; C:GO:0005886; P:GO:0031529; P:GO:0007163; P:GO:0044351; P:GO:0051638; P:GO:0030335; C:GO:00…	P:negative regulation of barbed-end actin filament capping; P:actin filament network formation; P:regulation of axon guidance; P:import into cell; C:filamentous actin; P:regulation of neuron differentiation; P:positive regulation of cell migration; P:positive regulation of substrate adhesion-dependent cell spreading; C:nuclear speck; P:negative regulation of Rac protein signal transduction; C:cyt…	K20493
	[INTERPRO, BLASTED, ANNOTATED]	TRINITY_DN102_c2_g1_i2	ankyrin repeat and IBR domain-containing protein 1-like isoform X1	4110	3	P:GO:0016567; F:GO:0004842; F:GO:0005515	P:protein ubiquitination; F:ubiquitin-protein transferase activity; F:protein binding	EC:2	Transferases	PF13637 (PFAM); IPR013083 (G3DSA:3.30.40.GENE3D); IPR002867 (PFAM); IPR036770 (G3DSA:1.25.40.GENE3D); G3DSA:1.20.120.1750 (GENE3D); mobidb-lite (MOBIDB_LITE); mobidb-lite (MOBIDB_LITE); mobidb-lite (MOBIDB_LITE); mobidb-lite (MOBIDB_LITE); mobidb-lite (MOBIDB_LITE); mobidb-lite (MOBIDB_LITE); mobidb-lite (MOBIDB_LITE); mobidb-lite (MOBIDB_LITE); PTHR11685:SF13 (PANTHER); IPR031127 (PANTHER); IPR0…	P:GO:0016567; F:GO:0004842; F:GO:0005515	P:protein ubiquitination; F:ubiquitin-protein transferase activity; F:protein binding	ref|XP_025093457.1|ankyrin repeat and IBR domain-containing protein 1-like isoform X1 [Pomacea canaliculata]ref|XP_025093466.1|ankyrin repeat and IBR domain-containing protein 1-like isoform X1 [Pomacea canaliculata]	XP_025093457, XP_025093466	0.0	70.70619006102876	1278.85	KOG,ENOG		ubiquitin conjugating enzyme binding	0.00E0	1226.1	Bilateria	EC:2.3.2.31	0			K11967
	[INTERPRO, BLASTED]	TRINITY_DN103017_c0_g1_i1	tripartite motif-containing protein 2-like	315						IPR010620 (PFAM); IPR011042 (G3DSA:2.120.10.GENE3D); IPR013017 (PROSITE_PROFILES); SSF101898 (SUPERFAMILY)	no GO terms	no GO terms	ref|XP_033755928.1|uncharacterized protein LOC117338666 [Pecten maximus]	XP_033755928	6.24459E-10	53.57142857142857	63.1586	COG,ENOG		NHL repeat	6.20E-2	43.5	Cytophagia		0
	[INTERPRO, BLASTED]	TRINITY_DN10304_c5_g1_i9	PREDICTED: uncharacterized protein LOC102810040	2157						IPR000477 (PFAM); IPR043128 (G3DSA:3.30.70.GENE3D); PTHR47027:SF11 (PANTHER); PTHR47027 (PANTHER); IPR000477 (PROSITE_PROFILES); cd01650 (CDD); IPR043502 (SUPERFAMILY)	no GO terms	no GO terms	ref|XP_006813392.1|PREDICTED: uncharacterized protein LOC102810040 [Saccoglossus kowalevskii]	XP_006813392	1.29905E-147	57.84313725490196	459.914	KOG,ENOG		protein phosphatase regulator activity	5.90E-129	468.4	Bilateria		0
	[INTERPRO, BLASTED]	TRINITY_DN10305_c0_g1_i1	coiled-coil domain-containing protein 33 isoform X1	1116						mobidb-lite (MOBIDB_LITE); mobidb-lite (MOBIDB_LITE); IPR039889 (PANTHER)	no GO terms	no GO terms	ref|XP_011448979.2|coiled-coil domain-containing protein 33 isoform X3 [Crassostrea gigas]	XP_011448979	1.87052E-128	73.72654155495978	402.134	ENOG	CCDC33	coiled-coil domain-containing protein	1.50E-46	193.7	Bilateria		0
	[INTERPRO, BLASTED]	TRINITY_DN10305_c0_g1_i2	coiled-coil domain-containing protein 33 isoform X1	594						mobidb-lite (MOBIDB_LITE); IPR039889 (PANTHER)	no GO terms	no GO terms	ref|XP_011448980.2|coiled-coil domain-containing protein 33 isoform X4 [Crassostrea gigas]	XP_011448980	1.72164E-52	71.89189189189189	189.119	ENOG	CCDC33	coiled-coil domain-containing protein	3.70E-36	158.3	Bilateria		0
	[INTERPRO, BLASTED]	TRINITY_DN103071_c0_g1_i1	phospholipid phosphatase 3	306						mobidb-lite (MOBIDB_LITE); mobidb-lite (MOBIDB_LITE)	no GO terms	no GO terms	ref|XP_022331226.1|phospholipid phosphatase 1-like [Crassostrea virginica]	XP_022331226	3.19793E-9	70.49180327868852	60.8474	COG,KOG,ENOG	PPAP2A	Lipid phosphate phosphohydrolase	2.80E-3	48.1	Bilateria	EC:3.1.3.4	16	P:GO:0030521; P:GO:0006651; P:GO:0008354; P:GO:0006672; P:GO:0006670; P:GO:0046839; P:GO:0097164; P:GO:0006644; P:GO:0007205; F:GO:0008195; P:GO:0019216; C:GO:0005887; P:GO:0008285; P:GO:0006470; F:GO:0042392; P:GO:0030148	C:integral component of plasma membrane; P:negative regulation of cell population proliferation; P:phospholipid metabolic process; P:germ cell migration; F:phosphatidate phosphatase activity; P:androgen receptor signaling pathway; P:protein dephosphorylation; P:sphingolipid biosynthetic process; P:ceramide metabolic process; P:protein kinase C-activating G protein-coupled receptor signaling pathw…	K01080	map00561,map00564,map00565,map00600,map01100,map01110,map04072,map04666,map04975,map05231
	[INTERPRO, BLASTED, ANNOTATED]	TRINITY_DN10309_c1_g1_i1	mitotic checkpoint protein BUB3-like	981	1	F:GO:0005515	F:protein binding			IPR020472 (PRINTS); IPR001680 (PFAM); IPR015943 (G3DSA:2.130.10.GENE3D); PTHR10971:SF31 (PANTHER); PTHR10971 (PANTHER); IPR001680 (PROSITE_PROFILES); IPR017986 (PROSITE_PROFILES); IPR017986 (PROSITE_PROFILES); IPR001680 (PROSITE_PROFILES); IPR036322 (SUPERFAMILY)	F:GO:0005515	F:protein binding	ref|XP_033756475.1|mitotic checkpoint protein BUB3-like [Pecten maximus]	XP_033756475	0.0	92.02453987730061	574.318	KOG,ENOG	Bub3	WD domain, G-beta repeat	3.80E-155	554.3	Arthropoda		6	C:GO:0033597; C:GO:0000776; C:GO:0005654; C:GO:1990298; P:GO:0007094; F:GO:0043130	P:mitotic spindle assembly checkpoint signaling; C:kinetochore; F:ubiquitin binding; C:mitotic checkpoint complex; C:bub1-bub3 complex; C:nucleoplasm	K02180	map04110,map04111,map05166
	[INTERPRO, BLASTED, ANNOTATED]	TRINITY_DN10309_c1_g1_i2	mitotic checkpoint protein BUB3-like	429	1	F:GO:0005515	F:protein binding			IPR020472 (PRINTS); IPR015943 (G3DSA:2.130.10.GENE3D); IPR001680 (PFAM); PTHR10971:SF31 (PANTHER); PTHR10971 (PANTHER); IPR001680 (PROSITE_PROFILES); IPR017986 (PROSITE_PROFILES); IPR036322 (SUPERFAMILY)	F:GO:0005515	F:protein binding	ref|XP_033756475.1|mitotic checkpoint protein BUB3-like [Pecten maximus]	XP_033756475	3.19034E-82	90.78014184397163	252.292	KOG,ENOG	Bub3	WD domain, G-beta repeat	8.80E-56	223	Arthropoda		6	C:GO:0033597; C:GO:0000776; C:GO:0005654; C:GO:1990298; P:GO:0007094; F:GO:0043130	P:mitotic spindle assembly checkpoint signaling; C:kinetochore; F:ubiquitin binding; C:mitotic checkpoint complex; C:bub1-bub3 complex; C:nucleoplasm	K02180	map04110,map04111,map05166
	[INTERPRO, BLASTED, MAPPED, ANNOTATED]	TRINITY_DN1030_c1_g1_i5	nucleolar protein 58-like	1542	2	P:GO:0042254; C:GO:0005730	P:ribosome biogenesis; C:nucleolus			IPR002687 (PFAM); G3DSA:1.10.287.4070 (GENE3D); IPR042239 (G3DSA:1.10.246.GENE3D); IPR012974 (PFAM); mobidb-lite (MOBIDB_LITE); mobidb-lite (MOBIDB_LITE); PTHR10894:SF1 (PANTHER); PTHR10894 (PANTHER); IPR002687 (PROSITE_PROFILES); IPR036070 (SUPERFAMILY)	no GO terms	no GO terms	ref|XP_009054674.1|hypothetical protein LOTGIDRAFT_144966 [Lottia gigantea]gb|ESO94640.1|hypothetical protein LOTGIDRAFT_144966 [Lottia gigantea]	XP_009054674, ESO94640	0.0	90.929203539823	709.138	COG,KOG,ENOG	NOP58	snoRNA localization	5.20E-180	637.5	Bilateria		13	C:GO:0015030; F:GO:0030515; F:GO:0051117; C:GO:0031428; C:GO:0001650; P:GO:0000154; F:GO:0061629; P:GO:0048254; C:GO:0032040; P:GO:0016049; C:GO:0070761; F:GO:0001094; C:GO:0005829	C:pre-snoRNP complex; P:cell growth; F:snoRNA binding; C:Cajal body; P:snoRNA localization; C:fibrillar center; F:ATPase binding; F:RNA polymerase II-specific DNA-binding transcription factor binding; C:cytosol; C:box C/D RNP complex; C:small-subunit processome; P:rRNA modification; F:TFIID-class transcription factor complex binding	K14565	map03008
	[INTERPRO, BLASTED, MAPPED, ANNOTATED]	TRINITY_DN1030_c9_g1_i1	molecular chaperone HtpG	909	4	P:GO:0006457; F:GO:0005524; F:GO:0016887; F:GO:0051082	P:protein folding; F:ATP binding; F:ATPase; F:unfolded protein binding			IPR020575 (PRINTS); IPR036890 (G3DSA:3.30.565.GENE3D); IPR001404 (PFAM); IPR003594 (PFAM); mobidb-lite (MOBIDB_LITE); mobidb-lite (MOBIDB_LITE); IPR001404 (PANTHER); PTHR11528:SF79 (PANTHER); cd16927 (CDD); IPR036890 (SUPERFAMILY)	P:GO:0006457; F:GO:0005524; F:GO:0016887; F:GO:0051082	P:protein folding; F:ATP binding; F:ATPase; F:unfolded protein binding	gb|THD18135.1|Heat shock cognate protein HSP 90-beta, partial [Fasciola hepatica]	THD18135	3.89854E-129	93.75	385.571	COG,KOG,ENOG	HSP90AA1	Heat shock protein HSP	2.60E-94	352.1	Afrotheria		17	P:GO:1903428; F:GO:0005524; P:GO:0050790; F:GO:0030911; F:GO:0030235; F:GO:0017111; P:GO:0009409; P:GO:0045429; P:GO:0009408; F:GO:0016887; P:GO:0046677; F:GO:0042803; P:GO:0001505; C:GO:0005634; F:GO:0097718; C:GO:0005737; F:GO:0008144	F:protein homodimerization activity; F:drug binding; F:ATPase; P:response to antibiotic; F:disordered domain specific binding; C:cytoplasm; P:response to heat; F:TPR domain binding; F:nitric-oxide synthase regulator activity; P:positive regulation of reactive oxygen species biosynthetic process; P:regulation of neurotransmitter levels; P:positive regulation of nitric oxide biosynthetic process; C…	K04079	map04141,map04151,map04217,map04612,map04621,map04626,map04657,map04659,map04914,map04915,map05200,map05215,map05418
	[INTERPRO, BLASTED, MAPPED, ANNOTATED]	TRINITY_DN103103_c0_g1_i2	diaminopimelate decarboxylase 2, chloroplastic-like isoform X1	1446	2	P:GO:0009089; F:GO:0008836	P:lysine biosynthetic process via diaminopimelate; F:diaminopimelate decarboxylase activity	EC:4.1.1.20	Diaminopimelate decarboxylase	IPR000183 (PRINTS); IPR002986 (PRINTS); IPR022644 (PFAM); IPR022643 (PFAM); IPR009006 (G3DSA:2.40.37.GENE3D); IPR029066 (G3DSA:3.20.20.GENE3D); IPR002986 (TIGRFAM); PTHR43727 (PANTHER); PTHR43727:SF2 (PANTHER); IPR002986 (CDD); IPR009006 (SUPERFAMILY); IPR029066 (SUPERFAMILY)	P:GO:0009089; F:GO:0003824; F:GO:0008836	P:lysine biosynthetic process via diaminopimelate; F:catalytic activity; F:diaminopimelate decarboxylase activity	ref|XP_021371276.1|diaminopimelate decarboxylase 2, chloroplastic-like isoform X1 [Mizuhopecten yessoensis]gb|OWF41841.1|Diaminopimelate decarboxylase 2, chloroplastic [Mizuhopecten yessoensis]	XP_021371276, OWF41841	4.4027E-139	61.29032258064516	417.157	COG,KOG,ENOG		Alanine racemase, N-terminal domain	1.10E-110	407.1	Chordata	EC:4.1.1.20	0			K01586	map00300,map01100,map01110,map01120,map01130,map01230
	[INTERPRO, BLASTED, MAPPED, ANNOTATED]	TRINITY_DN10310_c0_g1_i1	40S ribosomal protein S16	462	3	P:GO:0006412; F:GO:0003735; C:GO:0005840	P:translation; F:structural constituent of ribosome; C:ribosome			IPR014721 (G3DSA:3.30.230.GENE3D); IPR000754 (PFAM); PTHR21569:SF15 (PANTHER); IPR000754 (PANTHER); IPR020568 (SUPERFAMILY)	P:GO:0006412; F:GO:0003735; C:GO:0005840	P:translation; F:structural constituent of ribosome; C:ribosome	ref|XP_005109349.1|PREDICTED: 40S ribosomal protein S16 [Aplysia californica]	XP_005109349	5.12492E-83	97.26027397260275	248.44	COG,KOG,ENOG	RPS16	maturation of SSU-rRNA from tricistronic rRNA transcript (SSU-rRNA, 5.8S rRNA, LSU-rRNA)	1.30E-68	265.8	Bilateria		6	F:GO:0003723; F:GO:0005515; P:GO:0002181; P:GO:0000462; C:GO:0022627; F:GO:0003735	F:RNA binding; P:maturation of SSU-rRNA from tricistronic rRNA transcript (SSU-rRNA, 5.8S rRNA, LSU-rRNA); F:structural constituent of ribosome; P:cytoplasmic translation; F:protein binding; C:cytosolic small ribosomal subunit	K02960	map03010
	[INTERPRO, BLASTED, MAPPED, ANNOTATED]	TRINITY_DN10312_c0_g1_i6	homeobox protein PKNOX2-like	1500	2	P:GO:0006355; F:GO:0003677	P:regulation of transcription, DNA-templated; F:DNA binding			IPR032453 (PFAM); IPR008422 (PFAM); G3DSA:1.10.10.60 (GENE3D); mobidb-lite (MOBIDB_LITE); mobidb-lite (MOBIDB_LITE); mobidb-lite (MOBIDB_LITE); mobidb-lite (MOBIDB_LITE); mobidb-lite (MOBIDB_LITE); PTHR11850 (PANTHER); PTHR11850:SF141 (PANTHER); IPR001356 (PROSITE_PROFILES); IPR001356 (CDD); IPR009057 (SUPERFAMILY)	P:GO:0006355; F:GO:0003677	P:regulation of transcription, DNA-templated; F:DNA binding	ref|XP_021357926.1|homeobox protein PKNOX2-like [Mizuhopecten yessoensis]gb|OWF48224.1|Homeobox protein PKNOX2 [Mizuhopecten yessoensis]	XP_021357926, OWF48224	6.35072E-111	69.60227272727273	345.125	KOG,ENOG		N-terminal of Homeobox Meis and PKNOX1	3.70E-93	349	Arthropoda		0
	[INTERPRO, BLASTED, MAPPED, ANNOTATED]	TRINITY_DN10313_c0_g2_i1	complement C1Q-like protein	789	1	F:GO:0005515	F:protein binding			IPR001073 (PRINTS); IPR001073 (PFAM); IPR008983 (G3DSA:2.60.120.GENE3D); PTHR22923 (PANTHER); PTHR22923:SF102 (PANTHER); IPR001073 (PROSITE_PROFILES); IPR008983 (SUPERFAMILY)	F:GO:0005515	F:protein binding	gb|QCO31675.1|C1q [Sinonovacula constricta]	QCO31675	1.08487E-16	51.07913669064748	85.1149	ENOG		Complement C1q-like protein	9.00E-11	74.3	Actinopterygii		0
	[INTERPRO, BLASTED, MAPPED, ANNOTATED]	TRINITY_DN10313_c0_g3_i1	complement C1Q-like protein	807	1	F:GO:0005515	F:protein binding			IPR001073 (PRINTS); IPR001073 (PFAM); IPR008983 (G3DSA:2.60.120.GENE3D); PTHR22923:SF102 (PANTHER); PTHR22923 (PANTHER); IPR001073 (PROSITE_PROFILES); IPR008983 (SUPERFAMILY)	F:GO:0005515	F:protein binding	gb|QCO31675.1|C1q [Sinonovacula constricta]	QCO31675	4.98524E-23	55.55555555555556	102.064	ENOG		Complement C1q-like protein	3.70E-12	79	Actinopterygii		0
	[INTERPRO, BLASTED, ANNOTATED]	TRINITY_DN10313_c1_g2_i1	integrase/recombinase xerD homolog	663	3	P:GO:0006310; P:GO:0015074; F:GO:0003677	P:DNA recombination; P:DNA integration; F:DNA binding			IPR013762 (G3DSA:1.10.443.GENE3D); IPR002104 (PFAM); PTHR34605 (PANTHER); IPR002104 (PROSITE_PROFILES); IPR011010 (SUPERFAMILY)	P:GO:0006310; P:GO:0015074; F:GO:0003677	P:DNA recombination; P:DNA integration; F:DNA binding	ref|XP_034326751.1|uncharacterized protein LOC109618698 isoform X2 [Crassostrea gigas]	XP_034326751	2.13705E-43	61.29032258064516	157.532	COG,KOG,ENOG		transposition, RNA-mediated	1.50E-33	149.8	Bilateria		0
	[INTERPRO, BLASTED, MAPPED, ANNOTATED]	TRINITY_DN103140_c0_g1_i2	ras-associating and dilute domain-containing protein-like	747	1	F:GO:0005515	F:protein binding			IPR036034 (G3DSA:2.30.42.GENE3D); IPR001478 (PFAM); PTHR16027 (PANTHER); PTHR16027:SF3 (PANTHER); IPR001478 (PROSITE_PROFILES); cd00992 (CDD); IPR036034 (SUPERFAMILY)	F:GO:0005515	F:protein binding	gb|OPL33682.1|hypothetical protein AM593_09603, partial [Mytilus galloprovincialis]	OPL33682	9.83287E-25	86.86868686868686	111.309	COG,KOG,ENOG	RADIL	translation initiation factor activity	1.50E-12	80.1	Chordata	EC:2.7.7.19	4	P:GO:0034446; C:GO:0005874; P:GO:0001755; P:GO:0032989	P:substrate adhesion-dependent cell spreading; P:cellular component morphogenesis; C:microtubule; P:neural crest cell migration	K14376	map03015
	[INTERPRO, BLASTED, MAPPED, ANNOTATED]	TRINITY_DN10318_c1_g1_i7	pyridoxal phosphate phosphatase PHOSPHO2-like	759	1	F:GO:0016791	F:phosphatase activity	EC:3.1.3	Acting on ester bonds	TIGR01488 (TIGRFAM); IPR023214 (G3DSA:3.40.50.GENE3D); IPR006384 (TIGRFAM); IPR016965 (PIRSF); IPR016965 (PFAM); IPR016965 (PANTHER); PTHR20889:SF1 (PANTHER); IPR036412 (SUPERFAMILY)	F:GO:0016791	F:phosphatase activity	ref|XP_022305827.1|pyridoxal phosphate phosphatase PHOSPHO2-like [Crassostrea virginica]	XP_022305827	1.49222E-90	72.72727272727273	275.404	KOG,ENOG	PHOSPHO2	pyridoxal phosphatase activity	8.80E-59	233.8	Bilateria	EC:3.1.3.74	3	P:GO:0016311; F:GO:0016791; F:GO:0016462	F:pyrophosphatase activity; P:dephosphorylation; F:phosphatase activity	K13248	map00750,map01100
	[INTERPRO, BLASTED]	TRINITY_DN103198_c0_g2_i3	thiosulfate sulfurtransferase-like	972						IPR036873 (G3DSA:3.40.250.GENE3D); IPR036873 (G3DSA:3.40.250.GENE3D); IPR001763 (PFAM); PTHR11364 (PANTHER); IPR001763 (PROSITE_PROFILES); IPR001763 (PROSITE_PROFILES); cd01449 (CDD); cd01448 (CDD); IPR036873 (SUPERFAMILY); IPR036873 (SUPERFAMILY)	no GO terms	no GO terms	ref|XP_022331490.1|thiosulfate sulfurtransferase-like [Crassostrea virginica]	XP_022331490	3.00395E-70	58.94736842105263	228.794	COG,KOG,ENOG		thiosulfate sulfurtransferase activity	6.60E-51	208	Bilateria	EC:2.8.1.2; EC:2.8.1.1	0			K01011	map00270,map00920,map01100,map01120,map04122
	[INTERPRO, BLASTED, ANNOTATED]	TRINITY_DN10319_c0_g1_i3	retinol dehydrogenase 13-like isoform X1	1011	1	F:GO:0016491	F:oxidoreductase activity	EC:1	Oxidoreductases	IPR002347 (PRINTS); IPR002347 (PRINTS); IPR002347 (PFAM); G3DSA:3.40.50.720 (GENE3D); PTHR43157:SF26 (PANTHER); PTHR43157 (PANTHER); IPR036291 (SUPERFAMILY)	F:GO:0016491	F:oxidoreductase activity	ref|XP_024138416.1|retinol dehydrogenase 12-like [Oryzias melastigma]	XP_024138416	1.73619E-130	77.3462783171521	383.259	COG,KOG,ENOG		retinol dehydrogenase	5.00E-102	377.9	Actinopterygii	EC:1.1.1.300	0			K11153	map00830,map01100
	[INTERPRO, BLASTED, ANNOTATED]	TRINITY_DN1031_c1_g1_i5	cilia- and flagella-associated protein 47-like isoform X3	9774	1	F:GO:0005515	F:protein binding			IPR013783 (G3DSA:2.60.40.GENE3D); IPR013783 (G3DSA:2.60.40.GENE3D); IPR036872 (G3DSA:1.10.418.GENE3D); PF14874 (PFAM); mobidb-lite (MOBIDB_LITE); mobidb-lite (MOBIDB_LITE); mobidb-lite (MOBIDB_LITE); mobidb-lite (MOBIDB_LITE); mobidb-lite (MOBIDB_LITE); mobidb-lite (MOBIDB_LITE); mobidb-lite (MOBIDB_LITE); mobidb-lite (MOBIDB_LITE); PTHR45912 (PANTHER); IPR001715 (PROSITE_PROFILES); IPR036872 (SU…	F:GO:0005515	F:protein binding	ref|XP_022292680.1|cilia- and flagella-associated protein 47-like isoform X3 [Crassostrea virginica]	XP_022292680	0.0	81.62641394069092	4360.83	ENOG	CHDC2		0.00E0	3105.5	Bilateria	EC:4.1.1.28; EC:4.1.1.105	0			K01593	map00350,map00360,map00380,map00901,map00950,map00965,map01100,map01110,map04726,map04728,map05030,map05031,map05034
	[INTERPRO, BLASTED, MAPPED, ANNOTATED]	TRINITY_DN103218_c0_g1_i2	ESF1 homolog	489	1	P:GO:0006364	P:rRNA processing			mobidb-lite (MOBIDB_LITE); mobidb-lite (MOBIDB_LITE); mobidb-lite (MOBIDB_LITE); IPR039754 (PANTHER)	P:GO:0006364	P:rRNA processing	ref|XP_021349584.1|ESF1 homolog [Mizuhopecten yessoensis]gb|OWF52313.1|ESF1-like [Mizuhopecten yessoensis]	XP_021349584, OWF52313	7.7068E-23	84.05797101449275	102.449	COG,KOG,ENOG		nucleic acid-templated transcription	5.80E-3	47.8	Nematoda		0
	[INTERPRO, BLASTED, ANNOTATED]	TRINITY_DN10323_c0_g1_i1	probable tubulin polyglutamylase TTLL9 isoform X12	1359	1	P:GO:0006464	P:cellular protein modification process			IPR004344 (PFAM); G3DSA:3.30.470.20 (GENE3D); PTHR12241 (PANTHER); IPR027751 (PTHR12241:PANTHER); IPR004344 (PROSITE_PROFILES); SSF56059 (SUPERFAMILY)	P:GO:0006464	P:cellular protein modification process	ref|XP_034337866.1|probable tubulin polyglutamylase TTLL9 isoform X12 [Crassostrea gigas]	XP_034337866	0.0	89.41441441441441	727.628	KOG,ENOG	TTLL9	sperm flagellum movement	7.80E-199	699.9	Bilateria		0			K16603
	[INTERPRO, BLASTED, MAPPED]	TRINITY_DN103280_c0_g1_i2	fibulin-1-like	483	1	F:GO:0005509	F:calcium ion binding			G3DSA:2.10.25.10 (GENE3D); PF14670 (PFAM); G3DSA:2.10.25.10 (GENE3D); PTHR14949:SF35 (PANTHER); PTHR14949 (PANTHER); IPR000742 (PROSITE_PROFILES); IPR000742 (PROSITE_PROFILES); SSF57196 (SUPERFAMILY)	no GO terms	no GO terms	ref|XP_013414710.2|fibulin-1-like [Lingula anatina]	XP_013414710	2.36179E-31	50.77720207253886	120.939	KOG		calcium ion binding	9.50E-16	90.1	Eukaryota		0			K04550,K06051	map01522,map04330,map04658,map04979,map05010,map05144,map05200,map05224
	[INTERPRO, BLASTED, ANNOTATED]	TRINITY_DN103351_c0_g1_i2	ABC transporter G family member 14 isoform X3	522	1	F:GO:0005524	F:ATP binding			IPR003439 (PFAM); G3DSA:3.40.50.300 (GENE3D); PTHR48041 (PANTHER); PTHR48041:SF63 (PANTHER); IPR027417 (SUPERFAMILY)	F:GO:0005524	F:ATP binding	ref|XP_034313051.1|ABC transporter G family member 14 isoform X3 [Crassostrea gigas]	XP_034313051	7.38132E-59	77.58620689655173	199.519	COG,KOG,ENOG		ATP- binding	2.50E-44	185.3	Arthropoda		6	C:GO:0016021; F:GO:0042626; P:GO:0042752; C:GO:0005886; P:GO:0055085; F:GO:0017111	P:regulation of circadian rhythm; F:ATPase-coupled transmembrane transporter activity; C:integral component of membrane; P:transmembrane transport; F:nucleoside-triphosphatase activity; C:plasma membrane
	[INTERPRO, BLASTED, MAPPED, ANNOTATED]	TRINITY_DN103351_c0_g4_i1	ABC transporter G family member 21-like isoform X1	546	1	F:GO:0042626	F:ATPase-coupled transmembrane transporter activity	EC:7	Translocases	IPR043926 (PFAM); PTHR48041:SF63 (PANTHER); PTHR48041 (PANTHER)	F:GO:0042626	F:ATPase-coupled transmembrane transporter activity	ref|XP_014675175.1|PREDICTED: ABC transporter G family member 22-like, partial [Priapulus caudatus]	XP_014675175	8.10956E-30	53.5	119.013	COG,KOG,ENOG		ABC transporter G family member	6.40E-19	100.9	Bilateria		6	C:GO:0016021; F:GO:0042626; P:GO:0042752; C:GO:0005886; P:GO:0055085; F:GO:0017111	P:regulation of circadian rhythm; F:ATPase-coupled transmembrane transporter activity; C:integral component of membrane; P:transmembrane transport; F:nucleoside-triphosphatase activity; C:plasma membrane
	[INTERPRO, BLASTED]	TRINITY_DN103387_c0_g2_i2	putative nuclease HARBI1	1008						IPR027806 (PFAM); mobidb-lite (MOBIDB_LITE); PTHR22930 (PANTHER)	no GO terms	no GO terms	ref|XP_021374167.1|putative nuclease HARBI1 [Mizuhopecten yessoensis]	XP_021374167	5.17018E-92	66.0	286.574	KOG,ENOG		nuclease activity	1.40E-59	236.9	Bilateria		0
	[INTERPRO, BLASTED, ANNOTATED]	TRINITY_DN1033_c1_g1_i2	E3 ubiquitin-protein ligase MARCH8 isoform X2	1035	1	F:GO:0008270	F:zinc ion binding			IPR013083 (G3DSA:3.30.40.GENE3D); IPR011016 (PFAM); mobidb-lite (MOBIDB_LITE); mobidb-lite (MOBIDB_LITE); PTHR45981:SF6 (PANTHER); PTHR45981:SF6 (PANTHER); PTHR45981 (PANTHER); IPR011016 (PROSITE_PROFILES); cd16495 (CDD); SSF57850 (SUPERFAMILY)	F:GO:0008270	F:zinc ion binding	ref|XP_034311311.1|E3 ubiquitin-protein ligase MARCH8 isoform X2 [Crassostrea gigas]ref|XP_034311312.1|E3 ubiquitin-protein ligase MARCH8 isoform X2 [Crassostrea gigas]	XP_034311311, XP_034311312	8.49514E-85	72.88135593220339	264.233	COG,KOG,ENOG		protein polyubiquitination	1.50E-64	253.4	Bilateria	EC:2.3.2.27	2	P:GO:0000209; F:GO:0004842	F:ubiquitin-protein transferase activity; P:protein polyubiquitination	K10656
	[INTERPRO, BLASTED, ANNOTATED]	TRINITY_DN1033_c6_g2_i2	uncharacterized protein LOC112555073 isoform X3	891	3	P:GO:0006955; F:GO:0005164; C:GO:0016020	P:immune response; F:tumor necrosis factor receptor binding; C:membrane			IPR008983 (G3DSA:2.60.120.GENE3D); IPR006052 (PFAM); mobidb-lite (MOBIDB_LITE); PTHR15151 (PANTHER); IPR006052 (PROSITE_PROFILES); PS51257 (PROSITE_PROFILES); IPR008983 (SUPERFAMILY)	P:GO:0006955; F:GO:0005164; F:GO:0005515; C:GO:0016020	P:immune response; F:tumor necrosis factor receptor binding; F:protein binding; C:membrane	ref|XP_025079032.1|uncharacterized protein LOC112555073 isoform X3 [Pomacea canaliculata]	XP_025079032	1.52379E-13	47.20496894409938	79.337	ENOG		Tumour necrosis factor family.	1.60E-3	50.4	Lepidoptera		17	C:GO:0044214; P:GO:0007254; P:GO:0097191; P:GO:0070050; P:GO:0006468; P:GO:0043652; P:GO:0050829; P:GO:0045167; P:GO:0098657; P:GO:1900074; P:GO:1904058; F:GO:0005164; P:GO:0045176; C:GO:0005615; P:GO:0035006; P:GO:0051704; P:GO:0014009	P:JNK cascade; P:asymmetric protein localization involved in cell fate determination; C:extracellular space; P:import into cell; P:neuron cellular homeostasis; P:melanization defense response; P:extrinsic apoptotic signaling pathway; F:tumor necrosis factor receptor binding; P:apical protein localization; P:defense response to Gram-negative bacterium; C:spanning component of plasma membrane; P:mu…	K05475,K16678	map04013,map04060,map04214,map04391,map04672,map05323
	[INTERPRO, BLASTED, MAPPED, ANNOTATED]	TRINITY_DN1033_c6_g2_i3	PREDICTED: uncharacterized protein LOC109485700	804	3	P:GO:0006955; F:GO:0005164; C:GO:0016020	P:immune response; F:tumor necrosis factor receptor binding; C:membrane			IPR006052 (PFAM); IPR008983 (G3DSA:2.60.120.GENE3D); mobidb-lite (MOBIDB_LITE); mobidb-lite (MOBIDB_LITE); PTHR15151 (PANTHER); PS51257 (PROSITE_PROFILES); IPR006052 (PROSITE_PROFILES); IPR008983 (SUPERFAMILY)	P:GO:0006955; F:GO:0005164; F:GO:0005515; C:GO:0016020	P:immune response; F:tumor necrosis factor receptor binding; F:protein binding; C:membrane	ref|XP_019644925.1|PREDICTED: uncharacterized protein LOC109485700 [Branchiostoma belcheri]	XP_019644925	6.70642E-9	50.0	63.1586	ENOG		Tumour necrosis factor family.	3.90E-4	52.4	Lepidoptera		17	C:GO:0044214; P:GO:0007254; P:GO:0097191; P:GO:0070050; P:GO:0006468; P:GO:0043652; P:GO:0050829; P:GO:0045167; P:GO:0098657; P:GO:1900074; P:GO:1904058; F:GO:0005164; P:GO:0045176; C:GO:0005615; P:GO:0035006; P:GO:0051704; P:GO:0014009	P:JNK cascade; P:asymmetric protein localization involved in cell fate determination; C:extracellular space; P:import into cell; P:neuron cellular homeostasis; P:melanization defense response; P:extrinsic apoptotic signaling pathway; F:tumor necrosis factor receptor binding; P:apical protein localization; P:defense response to Gram-negative bacterium; C:spanning component of plasma membrane; P:mu…	K05475,K16678	map04013,map04060,map04214,map04391,map04672,map05323
	[INTERPRO, BLASTED, ANNOTATED]	TRINITY_DN1033_c6_g2_i5	uncharacterized protein LOC112555073 isoform X3	870	3	P:GO:0006955; F:GO:0005164; C:GO:0016020	P:immune response; F:tumor necrosis factor receptor binding; C:membrane			IPR008983 (G3DSA:2.60.120.GENE3D); IPR006052 (PFAM); mobidb-lite (MOBIDB_LITE); PTHR15151 (PANTHER); IPR006052 (PROSITE_PROFILES); PS51257 (PROSITE_PROFILES); IPR008983 (SUPERFAMILY)	P:GO:0006955; F:GO:0005164; F:GO:0005515; C:GO:0016020	P:immune response; F:tumor necrosis factor receptor binding; F:protein binding; C:membrane	ref|XP_025079032.1|uncharacterized protein LOC112555073 isoform X3 [Pomacea canaliculata]	XP_025079032	5.30376E-13	47.20496894409938	77.411	ENOG		Tumour necrosis factor family.	1.60E-3	50.4	Lepidoptera		17	C:GO:0044214; P:GO:0007254; P:GO:0097191; P:GO:0070050; P:GO:0006468; P:GO:0043652; P:GO:0050829; P:GO:0045167; P:GO:0098657; P:GO:1900074; P:GO:1904058; F:GO:0005164; P:GO:0045176; C:GO:0005615; P:GO:0035006; P:GO:0051704; P:GO:0014009	P:JNK cascade; P:asymmetric protein localization involved in cell fate determination; C:extracellular space; P:import into cell; P:neuron cellular homeostasis; P:melanization defense response; P:extrinsic apoptotic signaling pathway; F:tumor necrosis factor receptor binding; P:apical protein localization; P:defense response to Gram-negative bacterium; C:spanning component of plasma membrane; P:mu…	K05475,K16678	map04013,map04060,map04214,map04391,map04672,map05323
	[INTERPRO, BLASTED]	TRINITY_DN103419_c1_g1_i2	uncharacterized protein LOC110467470	894						G3DSA:3.10.129.10 (GENE3D); PTHR34487 (PANTHER); IPR029069 (SUPERFAMILY); IPR029069 (SUPERFAMILY)	no GO terms	no GO terms	ref|XP_021380334.1|uncharacterized protein LOC110467470 [Mizuhopecten yessoensis]	XP_021380334	3.5987E-35	46.62162162162162	136.732	ENOG		Acyl-ACP thioesterase	2.80E-11	76.3	Chordata		0
	[INTERPRO, BLASTED, MAPPED, ANNOTATED]	TRINITY_DN10342_c0_g1_i1	sigma glutathione S-transferase 1	609	2	P:GO:0006749; F:GO:0005515	P:glutathione metabolic process; F:protein binding			G3DSA:1.20.1050.10 (GENE3D); IPR004046 (PFAM); IPR036249 (G3DSA:3.40.30.GENE3D); IPR004045 (PFAM); SFLDG00363 (SFLD); SFLDG01205 (SFLD); PTHR11571 (PANTHER); PTHR11571:SF224 (PANTHER); IPR004045 (PROSITE_PROFILES); IPR010987 (PROSITE_PROFILES); cd03039 (CDD); cd03192 (CDD); IPR036282 (SUPERFAMILY); IPR036249 (SUPERFAMILY)	P:GO:0006749; F:GO:0005515	P:glutathione metabolic process; F:protein binding	gb|AEW46325.1|sigma glutathione S-transferase 1 [Ruditapes philippinarum]	AEW46325	2.70427E-87	79.80295566502463	263.462	KOG,ENOG	HPGDS	Glutathione S-transferase, C-terminal domain	8.70E-41	173.7	Bilateria	EC:5.3.99.2; EC:2.5.1.18	11	F:GO:0004667; F:GO:0000287; P:GO:1901687; F:GO:0042803; P:GO:0007165; P:GO:0019371; F:GO:0004364; P:GO:1901570; P:GO:0007626; F:GO:0005509; C:GO:0005829	F:magnesium ion binding; F:calcium ion binding; P:glutathione derivative biosynthetic process; P:fatty acid derivative biosynthetic process; F:protein homodimerization activity; P:cyclooxygenase pathway; P:locomotory behavior; P:signal transduction; F:prostaglandin-D synthase activity; F:glutathione transferase activity; C:cytosol	K04097	map00480,map00590,map00980,map00982,map01100,map05204
	[INTERPRO, BLASTED, ANNOTATED]	TRINITY_DN10344_c0_g1_i14	uncharacterized protein LOC110441305 isoform X2	7281	1	F:GO:0043130	F:ubiquitin binding			G3DSA:3.30.1370.110 (GENE3D); G3DSA:3.40.50.300 (GENE3D); PF13671 (PFAM); IPR013899 (PFAM); IPR002625 (PFAM); mobidb-lite (MOBIDB_LITE); mobidb-lite (MOBIDB_LITE); mobidb-lite (MOBIDB_LITE); mobidb-lite (MOBIDB_LITE); mobidb-lite (MOBIDB_LITE); mobidb-lite (MOBIDB_LITE); mobidb-lite (MOBIDB_LITE); mobidb-lite (MOBIDB_LITE); mobidb-lite (MOBIDB_LITE); mobidb-lite (MOBIDB_LITE); mobidb-lite (MOBIDB…	F:GO:0005515; F:GO:0043130	F:protein binding; F:ubiquitin binding	ref|XP_021340102.1|uncharacterized protein LOC110441305 isoform X2 [Mizuhopecten yessoensis]	XP_021340102	5.66904E-77	60.24390243902439	296.204	KOG,ENOG	N4BP2	NEDD4 binding protein 2	3.20E-41	178.7	Testudines		6	F:GO:0005524; P:GO:0016310; F:GO:0046404; P:GO:0090305; F:GO:0008144; F:GO:0004519	F:ATP-dependent polydeoxyribonucleotide 5'-hydroxyl-kinase activity; P:nucleic acid phosphodiester bond hydrolysis; F:drug binding; P:phosphorylation; F:endonuclease activity; F:ATP binding	K15720
	[INTERPRO, BLASTED, MAPPED, ANNOTATED]	TRINITY_DN10346_c0_g1_i1	transmembrane protein 170B-like	390	1	C:GO:0016021	C:integral component of membrane			IPR019334 (PFAM); IPR019334 (PANTHER)	no GO terms	no GO terms	ref|XP_009062748.1|hypothetical protein LOTGIDRAFT_220538 [Lottia gigantea]gb|ESO86511.1|hypothetical protein LOTGIDRAFT_220538 [Lottia gigantea]	XP_009062748, ESO86511	3.9749E-50	80.95238095238095	163.696	KOG,ENOG	TMEM170B	Putative transmembrane protein 170	1.30E-37	162.5	Bilateria		7	P:GO:0071786; C:GO:0005886; C:GO:0005789; C:GO:0005635; P:GO:0090090; P:GO:0006998; P:GO:0051292	P:nuclear envelope organization; P:negative regulation of canonical Wnt signaling pathway; P:nuclear pore complex assembly; P:endoplasmic reticulum tubular network organization; C:nuclear envelope; C:endoplasmic reticulum membrane; C:plasma membrane
	[INTERPRO, BLASTED, MAPPED, ANNOTATED]	TRINITY_DN10346_c0_g1_i4	transmembrane protein 170B-like	390	1	C:GO:0016021	C:integral component of membrane			IPR019334 (PFAM); IPR019334 (PANTHER)	no GO terms	no GO terms	ref|XP_009062748.1|hypothetical protein LOTGIDRAFT_220538 [Lottia gigantea]gb|ESO86511.1|hypothetical protein LOTGIDRAFT_220538 [Lottia gigantea]	XP_009062748, ESO86511	3.9749E-50	80.95238095238095	163.696	KOG,ENOG	TMEM170B	Putative transmembrane protein 170	1.30E-37	162.5	Bilateria		7	P:GO:0071786; C:GO:0005886; C:GO:0005789; C:GO:0005635; P:GO:0090090; P:GO:0006998; P:GO:0051292	P:nuclear envelope organization; P:negative regulation of canonical Wnt signaling pathway; P:nuclear pore complex assembly; P:endoplasmic reticulum tubular network organization; C:nuclear envelope; C:endoplasmic reticulum membrane; C:plasma membrane
	[INTERPRO, BLASTED, MAPPED]	TRINITY_DN103494_c0_g2_i1	extracellular serine/threonine protein kinase FAM20C-like	690	7	P:GO:0006468; P:GO:0016310; F:GO:0004674; F:GO:0016301; C:GO:0005794; C:GO:0016020; C:GO:0016021	P:protein phosphorylation; P:phosphorylation; F:protein serine/threonine kinase activity; F:kinase activity; C:Golgi apparatus; C:membrane; C:integral component of membrane			IPR009581 (PFAM); IPR029207 (PFAM); IPR024869 (PANTHER)	no GO terms	no GO terms	dbj|GBM47003.1|Extracellular serine/threonine protein CG31145 [Araneus ventricosus]	GBM47003	7.31004E-48	55.90909090909091	172.94	KOG,ENOG		Golgi casein kinase, C-terminal, Fam20	8.40E-40	170.6	Hymenoptera	EC:2.7.11.1	4	C:GO:0005794; C:GO:0005576; F:GO:0004672; P:GO:0006468	C:Golgi apparatus; C:extracellular region; F:protein kinase activity; P:protein phosphorylation	K21958
	[INTERPRO, BLASTED, ANNOTATED]	TRINITY_DN1034_c0_g1_i1	protein mono-ADP-ribosyltransferase PARP15 isoform X2	2196	1	F:GO:0003950	F:NAD+ ADP-ribosyltransferase activity	EC:2.4.2.30	NAD(+) ADP-ribosyltransferase	IPR012317 (PFAM); G3DSA:3.90.228.10 (GENE3D); IPR043472 (G3DSA:3.40.220.GENE3D); IPR002589 (PFAM); PTHR14453 (PANTHER); IPR012317 (PROSITE_PROFILES); IPR002589 (PROSITE_PROFILES); IPR002589 (PROSITE_PROFILES); IPR043472 (SUPERFAMILY); IPR043472 (SUPERFAMILY); SSF56399 (SUPERFAMILY)	F:GO:0003950	F:NAD+ ADP-ribosyltransferase activity	ref|XP_011456840.2|protein mono-ADP-ribosyltransferase PARP15 isoform X2 [Crassostrea gigas]	XP_011456840	1.95536E-162	57.93758480325644	500.745	COG,KOG		ADP-D-ribose binding	9.40E-45	188.7	Eukaryota		0
	[INTERPRO, BLASTED]	TRINITY_DN103513_c1_g1_i2	cation-dependent mannose-6-phosphate receptor	780						IPR018939 (PFAM); IPR009011 (G3DSA:2.70.130.GENE3D); PTHR15071:SF31 (PANTHER); PTHR15071 (PANTHER); IPR009011 (SUPERFAMILY)	no GO terms	no GO terms	ref|XP_034310574.1|cation-dependent mannose-6-phosphate receptor [Crassostrea gigas]	XP_034310574	1.09516E-32	48.97959183673469	128.257	ENOG		Mannose-6-phosphate receptor	3.00E-14	85.9	Metazoa		0			K10089	map04142,map04145
	[INTERPRO, BLASTED, MAPPED]	TRINITY_DN10353_c0_g2_i12	zinc finger protein 862-like	648	1	F:GO:0046983	F:protein dimerization activity			PTHR46880 (PANTHER)	no GO terms	no GO terms	ref|XP_020625528.1|uncharacterized protein LOC110062925 [Orbicella faveolata]	XP_020625528	2.55079E-28	56.666666666666664	116.701	KOG,ENOG	ZNF862	ZnF_TTF	2.60E-11	75.9	Metazoa		0
	[INTERPRO, BLASTED]	TRINITY_DN10354_c0_g1_i21	calponin homology domain-containing protein DDB_G0272472-like isoform X10	1317						mobidb-lite (MOBIDB_LITE); mobidb-lite (MOBIDB_LITE)	no GO terms	no GO terms	ref|XP_022293272.1|calponin homology domain-containing protein DDB_G0272472-like isoform X10 [Crassostrea virginica]	XP_022293272	6.61812E-40	55.3072625698324	161.77	ENOG			2.40E-27	130.2	Bilateria		0
	[INTERPRO, BLASTED]	TRINITY_DN10354_c0_g1_i23	calponin homology domain-containing protein DDB_G0272472-like isoform X5	1212						mobidb-lite (MOBIDB_LITE); mobidb-lite (MOBIDB_LITE); mobidb-lite (MOBIDB_LITE); mobidb-lite (MOBIDB_LITE); mobidb-lite (MOBIDB_LITE); mobidb-lite (MOBIDB_LITE); mobidb-lite (MOBIDB_LITE)	no GO terms	no GO terms	ref|XP_005098661.1|PREDICTED: rootletin-like [Aplysia californica]	XP_005098661	8.51484E-16	61.41078838174274	88.9669	ENOG			8.90E-2	45.1	Bilateria		0
	[INTERPRO, BLASTED]	TRINITY_DN10354_c0_g1_i25	calponin homology domain-containing protein DDB_G0272472-like isoform X5	1188						mobidb-lite (MOBIDB_LITE); mobidb-lite (MOBIDB_LITE); mobidb-lite (MOBIDB_LITE); mobidb-lite (MOBIDB_LITE); mobidb-lite (MOBIDB_LITE); mobidb-lite (MOBIDB_LITE); mobidb-lite (MOBIDB_LITE)	no GO terms	no GO terms	ref|XP_033741216.1|calponin homology domain-containing protein DDB_G0272472-like isoform X5 [Pecten maximus]	XP_033741216	3.43884E-18	62.55924170616114	95.9005	ENOG			7.90E-3	48.5	Bilateria		0
	[INTERPRO, BLASTED, ANNOTATED]	TRINITY_DN10354_c0_g1_i27	betaine--homocysteine S-methyltransferase 1-like isoform X1	1056	3	P:GO:0009086; F:GO:0008270; F:GO:0047150	P:methionine biosynthetic process; F:zinc ion binding; F:betaine-homocysteine S-methyltransferase activity	EC:2.1.1.5	Betaine--homocysteine S-methyltransferase	IPR036589 (G3DSA:3.20.20.GENE3D); IPR017226 (PIRSF); IPR003726 (PFAM); PTHR11103 (PANTHER); PTHR11103:SF8 (PANTHER); IPR003726 (PROSITE_PROFILES); IPR036589 (SUPERFAMILY)	P:GO:0009086; F:GO:0008270; F:GO:0047150	P:methionine biosynthetic process; F:zinc ion binding; F:betaine-homocysteine S-methyltransferase activity	ref|XP_033745753.1|betaine--homocysteine S-methyltransferase 1-like isoform X1 [Pecten maximus]ref|XP_033745754.1|betaine--homocysteine S-methyltransferase 1-like isoform X2 [Pecten maximus]	XP_033745753, XP_033745754	3.4306E-149	76.45348837209302	432.18	COG,KOG,ENOG		Betaine--homocysteine S-methyltransferase 1-like	1.50E-109	402.9	Bilateria	EC:2.1.1.5	0			K00544	map00260,map00270,map01100
	[INTERPRO, BLASTED]	TRINITY_DN10354_c0_g1_i5	calponin homology domain-containing protein DDB_G0272472-like isoform X10	4269						mobidb-lite (MOBIDB_LITE); mobidb-lite (MOBIDB_LITE); mobidb-lite (MOBIDB_LITE); mobidb-lite (MOBIDB_LITE); mobidb-lite (MOBIDB_LITE); mobidb-lite (MOBIDB_LITE); mobidb-lite (MOBIDB_LITE); mobidb-lite (MOBIDB_LITE); mobidb-lite (MOBIDB_LITE); mobidb-lite (MOBIDB_LITE); mobidb-lite (MOBIDB_LITE); mobidb-lite (MOBIDB_LITE); mobidb-lite (MOBIDB_LITE); mobidb-lite (MOBIDB_LITE); mobidb-lite (MOBIDB_L…	no GO terms	no GO terms	ref|XP_022293272.1|calponin homology domain-containing protein DDB_G0272472-like isoform X10 [Crassostrea virginica]	XP_022293272	9.21435E-38	55.3072625698324	164.466	ENOG			4.90E-21	110.9	Bilateria		0
	[INTERPRO, BLASTED, MAPPED]	TRINITY_DN10356_c0_g1_i8	polypeptide N-acetylgalactosaminyltransferase 5-like	1860	8	P:GO:0006486; F:GO:0016740; F:GO:0016757; F:GO:0030246; C:GO:0000139; C:GO:0005794; C:GO:0016020; C:GO:0016021	P:protein glycosylation; F:transferase activity; F:glycosyltransferase activity; F:carbohydrate binding; C:Golgi membrane; C:Golgi apparatus; C:membrane; C:integral component of membrane			G3DSA:2.80.10.50 (GENE3D); IPR000772 (PFAM); IPR001173 (PFAM); IPR029044 (G3DSA:3.90.550.GENE3D); PTHR11675 (PANTHER); PTHR11675:SF43 (PANTHER); IPR000772 (PROSITE_PROFILES); IPR000772 (CDD); IPR029044 (SUPERFAMILY); IPR035992 (SUPERFAMILY)	no GO terms	no GO terms	ref|XP_034300110.1|polypeptide N-acetylgalactosaminyltransferase 5 [Crassostrea gigas]	XP_034300110	1.79946E-91	53.42205323193917	302.368	KOG,ENOG		polypeptide N-acetylgalactosaminyltransferase activity	1.50E-64	254.2	Bilateria	EC:2.4.1.41	0			K00710	map00512,map01100
[truncated: 47,090 more rows]

## Sheet: Table S2
	Table S2: Putative contaminants filtered before pairwise differential expression analyses. The table shows the name of 611 putative contaminants out of the 48,107 predicted ORFs (as best isoforms), filtered out considering Blast hits description against non-metazoans section, eggNOG best Taxa Level and putative contaminants automatically detected by the NCBI/TSA submission system. In the table is…
	OmicsBox Output containing the list of putative contaminants transcripts and their corresponding annotation												Blast Top-Hits					eggNOG annotation
[truncated: 612 more rows]

## Sheet: Table S3
Table S3: Differential Expressed Genes (DEGs) obtained from the pairwise comparison between the conditions studied in the transcriptomic profile of the cocke Cerastoderma edule exposed to Diarrhetic Shellfish Toxins (DSTs), using NOISeq v2.30.0, with 5 technical replicates simulated per sample and p-value 0.01. The normalized expression values for the contrast condition sample and reference/contr…
[truncated: 1,308 more rows]

[truncated: 3 more sheets: Table S4, Table S5, Table S6]
